# Supplementary material for: Ethyl 1-(2-bromo­eth­yl)-3-(4-meth­oxy­phen­yl)-1H-pyrazole-5-carboxyl­ate
Source: Acta Crystallogr Sect E Struct Rep Online. 2012 Jul 21;68(Pt 8):o2513. doi: 10.1107/S1600536812032370 (PMC3414964; doi:10.1107/S1600536812032370)
Supplement: Supplementary file 2 [file e-68-o2513-Isup2.hkl]

# 
# h,k,l, Fc-squared, Fo-squared, sigma(Fo-squared) and status flag 
# 
data_I
_shelx_title ' shelx in C2/c' 
_shelx_refln_list_code          4 
_shelx_F_calc_maximum      470.54 
_exptl_crystal_F_000      1440.00 
_reflns_d_resolution_high  0.7601 
 
loop_ 
 _symmetry_equiv_pos_as_xyz 
 'x, y, z' 
 '-x, y, -z+1/2' 
 'x+1/2, y+1/2, z' 
 '-x+1/2, y+1/2, -z+1/2' 
 '-x, -y, -z' 
 'x, -y, z-1/2' 
 '-x+1/2, -y+1/2, -z' 
 'x+1/2, -y+1/2, z-1/2' 
 
_cell_length_a    24.6908 
_cell_length_b     6.7678 
_cell_length_c    17.8844 
_cell_angle_alpha  90.000 
_cell_angle_beta   97.184 
_cell_angle_gamma  90.000 
 
_shelx_F_squared_multiplier     1.000 
 
loop_ 
 _refln_index_h 
 _refln_index_k 
 _refln_index_l 
 _refln_F_squared_calc 
 _refln_F_squared_meas 
 _refln_F_squared_sigma 
 _refln_observed_status 
   4   0   0    23474.56    24695.96    318.48 o 
   6   0   0      639.43      655.29     21.78 o 
   8   0   0    61149.76    66847.08    924.77 o 
  10   0   0    56066.56    57424.85    582.77 o 
  12   0   0     4338.67     3501.90    111.64 o 
  14   0   0      907.20     1432.98     75.38 o 
  16   0   0      769.64      736.92     42.71 o 
  18   0   0    24457.15    24090.02    323.49 o 
  20   0   0      626.73      612.41     62.96 o 
  22   0   0     5628.45     5935.28    241.54 o 
  24   0   0     3715.14     3231.61    180.09 o 
  26   0   0     1959.11     1941.49    126.53 o 
  28   0   0     4185.90     4137.05    291.27 o 
  30   0   0     7085.92     7356.28    471.98 o 
  32   0   0     1013.41      999.05    135.85 o 
   1   1   0      833.04      832.69     19.16 o 
   3   1   0    31593.70    35525.52    343.48 o 
   5   1   0    40212.57    44145.96    281.61 o 
   7   1   0    35087.47    36568.89    364.76 o 
   9   1   0     7116.49     7175.03     71.60 o 
  11   1   0     3760.27     3690.22     67.56 o 
  13   1   0    21076.02    21251.29    305.99 o 
  15   1   0    28822.32    29122.08    475.07 o 
  17   1   0    12445.34    12228.05    206.62 o 
  19   1   0     1235.79     1145.21     54.03 o 
  21   1   0     2789.07     2707.94     91.21 o 
  23   1   0     6635.86     6882.75    183.77 o 
  25   1   0     7967.60     8239.74    249.80 o 
  27   1   0     3523.76     3476.19    126.66 o 
  29   1   0       54.43       48.98     37.47 o 
  31   1   0      229.28      182.00    118.84 o 
   0   2   0   201047.56   233518.98   5233.71 o 
   2   2   0    69493.88    79817.63    509.28 o 
   4   2   0    35072.15    37959.25    273.63 o 
   6   2   0     9099.14     9093.05     75.34 o 
   8   2   0    13200.29    12933.37    117.35 o 
  10   2   0    13208.84    12042.02    430.15 o 
  12   2   0    23836.97    24578.14    154.85 o 
  14   2   0    10443.92    11444.48    150.52 o 
  16   2   0     3405.28     3697.90     84.55 o 
  18   2   0     2321.07     2339.59     70.21 o 
  20   2   0    47083.96    48954.72    620.37 o 
  22   2   0     8177.22     7925.63    259.40 o 
  24   2   0       64.03       42.31     30.89 o 
  26   2   0      490.04      529.22    184.48 o 
  28   2   0     2802.30     2984.27    140.97 o 
  30   2   0     2012.78     2131.75    113.52 o 
   1   3   0    13163.98    13338.95    170.80 o 
   3   3   0    13594.71    13366.58    149.57 o 
   5   3   0    28945.61    29838.43    359.19 o 
   7   3   0     8714.86     8910.67    162.20 o 
   9   3   0       36.42       52.58     16.20 o 
  11   3   0      449.32      428.02     39.96 o 
  13   3   0     8074.80     7851.41    136.97 o 
  15   3   0     6364.17     6611.96    120.20 o 
  17   3   0     4356.94     4305.96    103.34 o 
  19   3   0       39.42       49.33     25.53 o 
  21   3   0      103.86      137.43     39.62 o 
  23   3   0     3649.97     3531.40    128.17 o 
  25   3   0     2172.46     2335.28    135.20 o 
  27   3   0     1238.48     1343.87     88.35 o 
  29   3   0     1046.21      979.01     92.08 o 
   0   4   0    76327.48    88294.61   5407.40 o 
   2   4   0     2068.34     1855.81     65.01 o 
   4   4   0       86.74       87.67     36.36 o 
   6   4   0     1307.04     1205.12     49.22 o 
   8   4   0     3316.53     3321.47     64.14 o 
  10   4   0     9384.98     9862.58    161.43 o 
  12   4   0     3926.22     3994.88     78.33 o 
  14   4   0      584.38      573.34     55.62 o 
  16   4   0      223.43      231.05     65.88 o 
  18   4   0     7842.03     7835.50    177.88 o 
  20   4   0      173.68      121.78     53.95 o 
  22   4   0       34.18       54.03     30.43 o 
  24   4   0      523.71      396.88     77.39 o 
  26   4   0       83.17       74.14     47.86 o 
  28   4   0     1352.84     1414.52    143.55 o 
   1   5   0      397.94      403.98    118.28 o 
   3   5   0     2648.02     2456.19    103.56 o 
   5   5   0      759.50      643.32     49.47 o 
   7   5   0     1306.81     1339.43     60.07 o 
   9   5   0      167.27      200.46     42.70 o 
  11   5   0     1405.80     1397.40     59.40 o 
  13   5   0      568.52      627.64     58.93 o 
  15   5   0     1435.42     1378.43     73.03 o 
  17   5   0      389.13      341.02     47.26 o 
  19   5   0      747.91      723.26    200.31 o 
  21   5   0      467.22      388.21    145.46 o 
  23   5   0      248.81      213.19    148.60 o 
  25   5   0     1741.89     1828.00    117.72 o 
   0   6   0      610.93      732.82    273.89 o 
   2   6   0       29.77       40.83     54.21 o 
   4   6   0        8.16       40.63     57.38 o 
   6   6   0      275.44      308.86    106.47 o 
   8   6   0      667.59      635.99    169.34 o 
  10   6   0       87.01       65.10     45.35 o 
  12   6   0       12.56       51.34     35.84 o 
  14   6   0      288.49      296.85    100.50 o 
  16   6   0      229.90      221.70     83.43 o 
  18   6   0      239.78      198.41     96.25 o 
  20   6   0      958.43      764.43    183.29 o 
  22   6   0      762.03      743.98    144.91 o 
   1   7   0       81.85       58.86     73.88 o 
   3   7   0      534.98      561.78    119.69 o 
   5   7   0        1.11       10.73     38.63 o 
   7   7   0       85.61      140.79     75.01 o 
   9   7   0       45.92       47.12     41.18 o 
  11   7   0      328.81      241.50    118.90 o 
  13   7   0        6.11        0.81     54.08 o 
  15   7   0       11.98       33.21     40.62 o 
  17   7   0        0.91       41.57     37.60 o 
  19   7   0      501.23      316.40    178.79 o 
   0   8   0      145.87      180.85    347.07 o 
   2   8   0       37.34       47.54     46.79 o 
   4   8   0       10.37       28.55     45.89 o 
   6   8   0      202.92      154.27    103.54 o 
   8   8   0      263.94      223.71    100.30 o 
  10   8   0      491.69      353.10    231.65 o 
  12   8   0      289.03      225.61    112.05 o 
  14   8   0       61.32       43.56     77.27 o 
 -31   1   1      108.02       78.98     68.16 o 
 -29   1   1      486.82      359.32    166.39 o 
 -27   1   1        3.87       18.73     32.09 o 
 -25   1   1      984.95      864.50     68.04 o 
 -23   1   1     1025.39     1188.83     91.86 o 
 -21   1   1      128.63      128.02     52.88 o 
 -19   1   1       17.02       34.77     16.52 o 
 -17   1   1     1261.26     1166.76     40.99 o 
 -15   1   1      793.62      747.04     38.03 o 
 -13   1   1    14326.48    15471.00    122.79 o 
 -11   1   1     5553.71     5614.66     73.77 o 
  -9   1   1     1070.44     1281.96     35.33 o 
  -7   1   1      704.02      764.60     23.86 o 
  -5   1   1     7132.52     6915.00     70.52 o 
  -3   1   1    10381.81    10838.08    260.91 o 
  -1   1   1     9710.62     9886.06    114.91 o 
   1   1   1      339.31      350.53     15.36 o 
   3   1   1     8127.18     8260.14     85.01 o 
   5   1   1    23376.50    22713.38    189.18 o 
   7   1   1       95.04      159.83     15.09 o 
   9   1   1      309.72      221.47     24.53 o 
  11   1   1      757.03      885.84     30.98 o 
  13   1   1     9309.47     9856.11    134.19 o 
  15   1   1       67.27       90.88     23.27 o 
  17   1   1     2846.58     3037.10     61.32 o 
  19   1   1    12511.39    12668.40    304.66 o 
  21   1   1       43.45       75.57     39.68 o 
  23   1   1       24.44       29.98     32.05 o 
  25   1   1      427.50      351.11    146.16 o 
  27   1   1     1445.35     1555.67    123.59 o 
  29   1   1        8.67        1.85     48.87 o 
  31   1   1     1554.60     1557.67    120.29 o 
 -30   2   1      246.75      202.25    119.84 o 
 -28   2   1      548.33      488.63    156.86 o 
 -26   2   1     1609.84     1632.14     93.05 o 
 -24   2   1     1140.16     1080.42     78.47 o 
 -22   2   1     1119.53      984.26    115.99 o 
 -20   2   1      227.80      191.44     49.75 o 
 -18   2   1     2724.72     2565.57     86.39 o 
 -16   2   1     3147.80     3044.98     69.48 o 
 -14   2   1     3231.29     3040.23     74.81 o 
 -12   2   1     1421.33     1430.41     47.66 o 
 -10   2   1       23.00       68.40     15.32 o 
  -8   2   1    10840.74    10635.84    104.65 o 
  -6   2   1     1590.21     1423.32     32.17 o 
  -4   2   1    17410.35    17602.50    231.07 o 
  -2   2   1    18041.62    18998.09    320.61 o 
   0   2   1    58608.39    64868.33    721.10 o 
   2   2   1     4438.41     4105.27     45.82 o 
   4   2   1     1591.25     1470.09     31.90 o 
   6   2   1    12439.38    12343.17    139.96 o 
   8   2   1      536.31      488.58     25.00 o 
  10   2   1     4685.47     4974.10     83.05 o 
  12   2   1      241.81      250.02     51.72 o 
  14   2   1     3163.57     2711.72     79.70 o 
  16   2   1     2044.25     1983.58     67.94 o 
  18   2   1        8.30       17.63     35.54 o 
  20   2   1     4597.91     4492.52     98.13 o 
  22   2   1     2385.18     2372.57    116.17 o 
  24   2   1     4829.54     4732.71    162.71 o 
  26   2   1      360.81      361.00    154.14 o 
  28   2   1      369.00      293.01    120.46 o 
  30   2   1       36.89       46.00     36.42 o 
 -29   3   1      585.44      711.32    124.34 o 
 -27   3   1      494.87      357.72    194.53 o 
 -25   3   1       82.66       62.77     30.08 o 
 -23   3   1     1024.64      944.65    108.63 o 
 -21   3   1     6574.18     6273.84    355.88 o 
 -19   3   1     8030.98     8170.42    184.80 o 
 -17   3   1      523.37      473.30     72.47 o 
 -15   3   1      412.15      435.46     48.78 o 
 -13   3   1      702.39      598.28     36.00 o 
 -11   3   1     9445.65     9497.68    143.54 o 
  -9   3   1    14229.84    14435.32    320.92 o 
  -7   3   1     3466.66     3389.24     93.81 o 
  -5   3   1     7266.93     7701.04     97.00 o 
  -3   3   1     5598.78     5597.76     88.26 o 
  -1   3   1    31055.15    32670.31    338.98 o 
   1   3   1    13930.26    14205.26    148.99 o 
   3   3   1      318.30      292.04     23.93 o 
   5   3   1     5000.89     5183.02     79.19 o 
   7   3   1    10208.31    10067.33    115.26 o 
   9   3   1    14794.85    14948.94    133.90 o 
  11   3   1    21649.98    22530.38    233.48 o 
  13   3   1      479.98      560.45     56.05 o 
  15   3   1     2420.82     2530.22     79.44 o 
  17   3   1     2949.22     2689.14     79.94 o 
  19   3   1      778.37      668.24     66.75 o 
  21   3   1     3046.22     3086.67    113.92 o 
  23   3   1       60.71       80.75     39.63 o 
  25   3   1        9.09       13.82     38.46 o 
  27   3   1      212.88      158.05     86.83 o 
  29   3   1     1756.52     1968.32    108.37 o 
 -28   4   1     1543.13     1554.76    129.61 o 
 -26   4   1     3413.36     3631.04    175.78 o 
 -24   4   1     3774.58     3651.49    198.10 o 
 -22   4   1       36.38       33.23     26.35 o 
 -20   4   1      664.90      657.77     60.94 o 
 -18   4   1     3031.68     3037.47     97.99 o 
 -16   4   1     8311.49     8142.63    172.82 o 
 -14   4   1     4636.42     4278.41     87.87 o 
 -12   4   1      977.82      965.38     47.88 o 
 -10   4   1      950.42      986.88     34.79 o 
  -8   4   1     2345.26     2316.74     51.17 o 
  -6   4   1    25878.16    26814.20    386.64 o 
  -4   4   1     6056.84     5787.80    126.50 o 
  -2   4   1       55.67       58.54     18.85 o 
   0   4   1    15168.88    16230.10    223.95 o 
   2   4   1    16979.15    17057.75    228.98 o 
   4   4   1    33108.40    34248.52    391.11 o 
   6   4   1     6155.66     6190.57     94.85 o 
   8   4   1      483.77      469.93     49.70 o 
  10   4   1       47.13       93.78     27.42 o 
  12   4   1    11924.09    11864.00    185.62 o 
  14   4   1    11070.95    10803.89    221.19 o 
  16   4   1     5002.80     4736.77    128.29 o 
  18   4   1     2388.91     2421.90     81.14 o 
  20   4   1    12507.90    12267.50    242.00 o 
  22   4   1      961.34      874.60     75.81 o 
  24   4   1      845.13      837.59    101.37 o 
  26   4   1     3407.71     3366.99    242.24 o 
  28   4   1       81.86       89.61     77.00 o 
 -25   5   1      418.57      325.80    244.50 o 
 -23   5   1     2173.29     2104.63    158.48 o 
 -21   5   1     4568.06     4574.57    187.16 o 
 -19   5   1     1759.19     1721.18     93.22 o 
 -17   5   1      792.05      806.91     84.16 o 
 -15   5   1      166.75      172.32     61.92 o 
 -13   5   1     9523.09     9994.43    217.47 o 
 -11   5   1     7767.82     7893.23    135.12 o 
  -9   5   1     9386.31     9278.40    359.24 o 
  -7   5   1      691.62      665.66     55.77 o 
  -5   5   1      275.10      220.93     61.93 o 
  -3   5   1     7589.62     7632.22    186.19 o 
  -1   5   1    12742.34    12409.20    372.76 o 
   1   5   1     8320.37     8462.31    255.70 o 
   3   5   1     1465.07     1379.05     75.01 o 
   5   5   1     1067.64     1017.92     54.70 o 
   7   5   1     4694.75     4545.19     98.69 o 
   9   5   1     7738.74     7643.42    156.27 o 
  11   5   1     1427.94     1371.27     72.01 o 
  13   5   1     3440.78     3573.35    118.77 o 
  15   5   1       39.90       39.62     27.00 o 
  17   5   1     3889.93     3942.04    121.73 o 
  19   5   1     6129.53     6168.63    170.85 o 
  21   5   1     4005.48     4049.83    214.27 o 
  23   5   1     1053.42     1050.06    111.96 o 
  25   5   1      553.72      368.41    205.92 o 
 -22   6   1     3181.81     3047.66    154.06 o 
 -20   6   1        6.35       25.85     33.91 o 
 -18   6   1     3165.49     3242.45    182.58 o 
 -16   6   1     5386.99     5602.18    199.29 o 
 -14   6   1     6456.66     6658.82    191.01 o 
 -12   6   1      636.65      642.99    111.64 o 
 -10   6   1      540.27      575.50    158.63 o 
  -8   6   1     7740.78     8473.55    332.37 o 
  -6   6   1     5836.39     6293.02    258.94 o 
  -4   6   1     7824.67     8506.05    325.88 o 
  -2   6   1      730.16      778.99     88.54 o 
   0   6   1    11289.53    11558.02    508.80 o 
   2   6   1     1563.66     1619.11     96.39 o 
   4   6   1     3157.73     3257.58    146.36 o 
   6   6   1     5767.56     5980.34    186.71 o 
   8   6   1     3755.08     3631.77    177.44 o 
  10   6   1      973.38     1031.29     71.88 o 
  12   6   1     3981.90     4094.67    150.51 o 
  14   6   1     4098.60     4062.53    147.08 o 
  16   6   1     3958.90     4364.05    174.99 o 
  18   6   1       41.04       71.27     48.29 o 
  20   6   1     1560.05     1419.65    102.68 o 
  22   6   1     3556.63     3639.27    178.11 o 
 -19   7   1     2283.21     2314.79    158.21 o 
 -17   7   1      311.97      200.80    109.31 o 
 -15   7   1      502.94      348.72    182.69 o 
 -13   7   1      630.14      690.64    276.31 o 
 -11   7   1     4452.46     4797.30    202.86 o 
  -9   7   1     1358.49     1323.07    100.23 o 
  -7   7   1     2013.10     1997.90    112.19 o 
  -5   7   1       90.72       89.54     73.58 o 
  -3   7   1     3992.06     4040.52    232.89 o 
  -1   7   1     5405.44     5584.66    176.60 o 
   1   7   1     4588.30     4682.28    156.66 o 
   3   7   1      856.50      950.07    131.52 o 
   5   7   1      243.63      212.92     82.33 o 
   7   7   1     5695.89     6102.65    233.03 o 
   9   7   1     5121.86     5609.56    220.56 o 
  11   7   1     4639.91     4804.10    210.90 o 
  13   7   1       10.38       54.43     42.72 o 
  15   7   1      565.67      471.33    119.26 o 
  17   7   1     1258.96     1160.15    115.94 o 
  19   7   1     2877.51     2995.21    166.43 o 
 -14   8   1      962.33      830.73    211.66 o 
 -12   8   1      674.77      540.35    108.12 o 
 -10   8   1      155.57      114.34     68.91 o 
  -8   8   1     1458.63     1463.74    109.43 o 
  -6   8   1     2331.18     2545.62    125.74 o 
  -4   8   1     1224.70     1422.45    123.64 o 
  -2   8   1     1394.05     1269.16    132.05 o 
   0   8   1      319.24      206.18    149.93 o 
   2   8   1     3873.83     3780.25    250.68 o 
   4   8   1     3750.99     4004.47    216.86 o 
   6   8   1     2533.94     2716.56    221.20 o 
   8   8   1      106.25       32.38     53.50 o 
  10   8   1      184.18      133.72     71.70 o 
  12   8   1      579.16      604.64    103.24 o 
 -32   0   2     2764.53     3013.28    220.15 o 
 -30   0   2     3245.33     3239.15    226.70 o 
 -28   0   2     2782.60     2797.72    205.42 o 
 -26   0   2      643.09      449.66    249.07 o 
 -24   0   2     5165.86     5064.00    246.28 o 
 -22   0   2    63787.20    58083.95   3547.53 o 
 -20   0   2     5469.12     5389.51    245.06 o 
 -18   0   2     5540.83     5230.34    226.59 o 
 -16   0   2     6443.13     7267.00    188.93 o 
 -14   0   2    23818.14    22884.25    687.34 o 
 -12   0   2    24276.46    23737.21    361.84 o 
 -10   0   2    71541.07    79267.52   1912.84 o 
  -8   0   2     8257.52     8073.63     93.34 o 
  -6   0   2     2228.82     2335.37     82.57 o 
  -4   0   2    72569.22    77851.61    380.44 o 
  -2   0   2     3365.75     3438.56     37.60 o 
   0   0   2    45368.57    49882.09    442.47 o 
   2   0   2    36568.81    39004.48    225.61 o 
   4   0   2     2882.27     2570.33     46.88 o 
   6   0   2    80329.09    85185.34    496.97 o 
   8   0   2    59406.11    61829.25    451.50 o 
  10   0   2    10021.76     9312.01    137.59 o 
  12   0   2    13063.91    12710.88    269.75 o 
  14   0   2    10867.92    10466.39    175.17 o 
  16   0   2     8432.42     8095.18    187.42 o 
  18   0   2    19722.17    19009.42    410.09 o 
  20   0   2    36796.18    34540.84   1807.68 o 
  22   0   2      118.70      160.37     64.82 o 
  24   0   2     4487.63     4381.11    251.75 o 
  26   0   2     1006.75      962.93    166.11 o 
  28   0   2     2835.00     3051.70    195.06 o 
  30   0   2     6004.63     6398.00    367.08 o 
 -31   1   2      198.10      175.09     75.68 o 
 -29   1   2     2169.30     2222.74    116.02 o 
 -27   1   2     5796.82     5990.26    186.55 o 
 -25   1   2     6595.72     6588.79    172.81 o 
 -23   1   2      732.51      695.09    109.72 o 
 -21   1   2       56.57       73.22     38.60 o 
 -19   1   2     6239.79     6078.93    105.32 o 
 -17   1   2    22970.67    22793.75    411.37 o 
 -15   1   2    20897.42    21888.86    537.62 o 
 -13   1   2     5503.24     5490.32     91.50 o 
 -11   1   2     2588.83     2608.90     61.42 o 
  -9   1   2    19782.65    19140.87    157.17 o 
  -7   1   2    50525.99    54165.38    345.91 o 
  -5   1   2    49093.75    53872.88    751.49 o 
  -3   1   2     5085.59     5054.36     70.72 o 
  -1   1   2    10195.57    10289.10     90.87 o 
   1   1   2    19958.79    21569.14    210.48 o 
   3   1   2    43681.66    48134.04    212.08 o 
   5   1   2    58216.88    63775.91    502.07 o 
   7   1   2     5406.69     5242.51     41.35 o 
   9   1   2      904.79      820.48     24.31 o 
  11   1   2    21109.81    21244.10    256.85 o 
  13   1   2    29589.58    29990.17    476.98 o 
  15   1   2    15263.90    15127.07    157.40 o 
  17   1   2     2059.05     1863.86     58.42 o 
  19   1   2     3378.09     3230.13     75.44 o 
  21   1   2     7399.92     7020.80    185.73 o 
  23   1   2     6316.38     6462.36    204.75 o 
  25   1   2     3488.44     3554.96    124.13 o 
  27   1   2      566.48      479.61    167.82 o 
  29   1   2      248.19      242.73    114.26 o 
  31   1   2     1744.77     1672.55    107.42 o 
 -30   2   2     3920.20     4243.52    157.86 o 
 -28   2   2      372.56      281.79    150.32 o 
 -26   2   2     2166.30     1989.84     98.91 o 
 -24   2   2     3961.91     3967.19    128.10 o 
 -22   2   2      458.44      391.08     84.46 o 
 -20   2   2    14786.36    14719.62    182.52 o 
 -18   2   2      601.03      565.73     47.59 o 
 -16   2   2      169.60      280.54     70.50 o 
 -14   2   2     5190.02     5125.19     83.96 o 
 -12   2   2    21561.11    21415.98    508.82 o 
 -10   2   2     7449.89     6561.71    182.88 o 
  -8   2   2     7975.52     8104.51     84.76 o 
  -6   2   2       36.20       76.77     17.14 o 
  -4   2   2     5393.08     5253.88     65.99 o 
  -2   2   2   221406.11   253805.47   3985.67 o 
   0   2   2    28304.95    28970.31    222.53 o 
   2   2   2      230.41      201.96     15.34 o 
   4   2   2     2534.77     2537.73     43.93 o 
   6   2   2     8970.04     8660.56     82.35 o 
   8   2   2    20345.64    20223.96    177.22 o 
  10   2   2    23844.52    24106.66    166.54 o 
  12   2   2      165.99      150.38     32.71 o 
  14   2   2      108.76      122.09     33.09 o 
  16   2   2    11130.95    11159.55    157.23 o 
  18   2   2     6129.14     5962.23    200.39 o 
  20   2   2      373.62      439.55     89.21 o 
  22   2   2     4374.00     4247.29    163.28 o 
  24   2   2      110.79      125.43     55.74 o 
  26   2   2     6886.75     7082.45    273.76 o 
  28   2   2     6897.71     6976.49    181.05 o 
  30   2   2      738.40      643.21     98.16 o 
 -29   3   2     1301.59     1362.55    134.30 o 
 -27   3   2     3123.73     3306.75    145.80 o 
 -25   3   2     2394.49     2374.25    108.45 o 
 -23   3   2     5400.54     5176.52    153.32 o 
 -21   3   2     3615.55     3405.62    111.77 o 
 -19   3   2     6028.31     6031.34    155.19 o 
 -17   3   2     5046.28     5299.09    112.12 o 
 -15   3   2     6459.25     6417.07     97.40 o 
 -13   3   2     2479.64     2368.55     59.28 o 
 -11   3   2       66.53      150.16     44.92 o 
  -9   3   2    18854.54    19895.31    162.06 o 
  -7   3   2    15157.74    15295.33    195.70 o 
  -5   3   2     3025.53     2831.77    135.06 o 
  -3   3   2     4459.71     4530.61    108.94 o 
  -1   3   2      109.43      188.99     40.52 o 
   1   3   2    19992.09    20376.66    263.87 o 
   3   3   2    17241.59    17036.36    216.62 o 
   5   3   2     1723.87     1617.08     46.96 o 
   7   3   2     6045.11     6291.93     79.95 o 
   9   3   2      939.32      934.95     52.29 o 
  11   3   2     6154.42     6241.21    107.71 o 
  13   3   2     8686.19     8805.27    170.44 o 
  15   3   2     6326.09     6049.82    124.85 o 
  17   3   2      971.68      950.08     59.46 o 
  19   3   2      528.71      577.42     78.10 o 
  21   3   2     3081.82     3240.63    108.56 o 
  23   3   2     8528.29     8409.02    171.94 o 
  25   3   2     3837.64     3937.99    165.04 o 
  27   3   2      186.49      181.90    101.77 o 
  29   3   2      314.14      169.69    115.93 o 
 -28   4   2      576.94      621.21    134.51 o 
 -26   4   2      519.17      406.83    203.42 o 
 -24   4   2      730.25      701.41    284.98 o 
 -22   4   2    10922.33    11193.37    322.47 o 
 -20   4   2      679.85      689.44     66.33 o 
 -18   4   2     3186.51     3120.19     84.54 o 
 -16   4   2      671.97      716.90     92.02 o 
 -14   4   2     3407.07     3273.08     69.02 o 
 -12   4   2     7062.73     7052.65    113.91 o 
 -10   4   2     8376.33     8754.45    170.35 o 
  -8   4   2      913.88      913.66     36.56 o 
  -6   4   2     4033.24     4323.69     99.53 o 
  -4   4   2    10746.94    11140.15    186.95 o 
  -2   4   2     4971.65     5548.43    120.62 o 
   0   4   2    10111.00    10027.54    356.71 o 
   2   4   2     3896.26     4108.17     77.86 o 
   4   4   2      729.19      696.38     47.29 o 
   6   4   2     4151.70     4113.41     83.88 o 
   8   4   2     7348.84     7548.73    133.27 o 
  10   4   2     5925.51     5777.45    113.91 o 
  12   4   2      732.82      700.55     58.90 o 
  14   4   2     1310.43     1234.32     65.87 o 
  16   4   2     1288.49     1195.62     70.42 o 
  18   4   2    11925.44    12369.16    246.21 o 
  20   4   2     2479.17     2373.06     81.20 o 
  22   4   2      823.72      758.26     91.25 o 
  24   4   2      413.77      360.59    155.19 o 
  26   4   2      246.31      224.96     74.21 o 
  28   4   2       88.25       78.86     65.49 o 
 -25   5   2      973.28      835.33    114.54 o 
 -23   5   2      467.03      332.00    250.92 o 
 -21   5   2      976.68      830.26    102.57 o 
 -19   5   2      104.63       83.90     36.81 o 
 -17   5   2     1489.31     1435.68    124.57 o 
 -15   5   2     1070.00     1045.37    106.22 o 
 -13   5   2       16.71       16.81     17.76 o 
 -11   5   2      622.23      834.93    242.05 o 
  -9   5   2      561.91      536.19     79.92 o 
  -7   5   2     2247.24     2217.51     91.63 o 
  -5   5   2     7209.93     7204.55    159.35 o 
  -3   5   2      740.01      702.78     75.67 o 
  -1   5   2      866.42      890.75     46.24 o 
   1   5   2      383.64      363.57     84.21 o 
   3   5   2     4778.19     4671.71    128.64 o 
   5   5   2     6851.43     6943.45    130.27 o 
   7   5   2      204.86      226.79     64.79 o 
   9   5   2      506.83      467.22     57.36 o 
  11   5   2     1091.74      974.42     96.92 o 
  13   5   2     1396.18     1369.87     76.73 o 
  15   5   2      406.39      421.28     59.27 o 
  17   5   2        3.16        4.13     34.01 o 
  19   5   2     1751.95     1798.74     80.02 o 
  21   5   2      173.12      128.38     65.85 o 
  23   5   2       19.80       60.13     63.18 o 
  25   5   2       41.78       55.27     50.95 o 
 -22   6   2      263.70      155.17    111.81 o 
 -20   6   2      607.13      469.07    173.38 o 
 -18   6   2      176.19      203.88     81.69 o 
 -16   6   2      153.47      177.86     83.58 o 
 -14   6   2       90.61      105.96     63.99 o 
 -12   6   2        7.73       29.83     46.68 o 
 -10   6   2        5.04        7.37     44.52 o 
  -8   6   2       23.30       13.32     45.90 o 
  -6   6   2      586.27      658.14    182.74 o 
  -4   6   2       17.85       42.94     25.17 o 
  -2   6   2     8780.12     8795.94    259.05 o 
   0   6   2      728.80      650.74     82.09 o 
   2   6   2       85.77      100.24     32.39 o 
   4   6   2      109.72      142.23     44.01 o 
   6   6   2      138.03      145.67     47.55 o 
   8   6   2       73.58       58.61     33.11 o 
  10   6   2      105.92      118.00     45.45 o 
  12   6   2      359.67      315.84     85.76 o 
  14   6   2        1.65       10.05     43.14 o 
  16   6   2      541.25      458.00    101.63 o 
  18   6   2     2080.43     1962.80    122.02 o 
  20   6   2      481.70      280.41    181.22 o 
  22   6   2      846.59      800.39    139.19 o 
 -19   7   2       34.60       35.24     40.35 o 
 -17   7   2        3.20       60.02     63.64 o 
 -15   7   2       41.72       43.67     51.59 o 
 -13   7   2      168.17      199.36     79.76 o 
 -11   7   2      120.65      137.69     63.10 o 
  -9   7   2      779.85      622.81    270.09 o 
  -7   7   2      206.60      240.56    110.09 o 
  -5   7   2      750.97      710.66    191.02 o 
  -3   7   2      235.43      237.71    103.79 o 
  -1   7   2       86.70      119.81     53.30 o 
   1   7   2       20.50       32.30     32.30 o 
   3   7   2      934.04      977.56     97.05 o 
   5   7   2      667.94      730.15    134.87 o 
   7   7   2       85.21       85.82     51.07 o 
   9   7   2       95.74       90.19     68.66 o 
  11   7   2        0.35       11.98     50.52 o 
  13   7   2       63.21       59.79     42.74 o 
  15   7   2       13.66       27.43     39.57 o 
  17   7   2       56.14       66.05     36.53 o 
  19   7   2      171.08       94.81     78.76 o 
 -14   8   2      352.67      218.12    129.29 o 
 -12   8   2      317.30      231.08    134.72 o 
 -10   8   2      190.35      142.85     65.41 o 
  -8   8   2       58.04       37.38     44.82 o 
  -6   8   2       24.14       44.11     35.78 o 
  -4   8   2      239.31      240.49    136.94 o 
  -2   8   2     2660.73     2350.56    172.98 o 
   0   8   2      489.02      253.72    179.62 o 
   2   8   2        3.96        9.31     64.14 o 
   4   8   2      228.75      213.32     94.77 o 
   6   8   2       42.37       85.56     38.28 o 
   8   8   2      268.11      218.84    143.65 o 
  10   8   2       56.40       45.27     39.39 o 
  12   8   2      718.26      478.98    203.34 o 
 -31   1   3      231.67      152.74     96.12 o 
 -29   1   3        8.18       36.61     42.96 o 
 -27   1   3        2.19       34.19     51.89 o 
 -25   1   3     3159.12     3020.43    102.19 o 
 -23   1   3     1480.93     1234.71     84.72 o 
 -21   1   3     3491.29     3605.05    110.44 o 
 -19   1   3      213.02      268.74     75.65 o 
 -17   1   3       24.59       16.39     13.20 o 
 -15   1   3      896.45      932.61     38.82 o 
 -13   1   3      133.69      135.35     17.39 o 
 -11   1   3      401.78      338.50     22.92 o 
  -9   1   3    13433.20    14658.37    181.20 o 
  -7   1   3      913.77      954.45     25.93 o 
  -5   1   3       14.30       25.69     12.23 o 
  -3   1   3    36069.20    39948.95    221.15 o 
  -1   1   3    22863.77    23574.67    182.14 o 
   1   1   3      254.29      276.13      9.48 o 
   3   1   3     1237.05     1270.64     21.66 o 
   5   1   3    29109.03    30974.10    275.39 o 
   7   1   3      425.78      410.79     16.03 o 
   9   1   3    15621.86    16941.46    133.26 o 
  11   1   3     4650.81     5664.67     63.25 o 
  13   1   3       15.25       33.52     14.87 o 
  15   1   3      237.60      299.60     48.90 o 
  17   1   3       16.35       16.21     16.81 o 
  19   1   3     1493.60     1394.37     90.40 o 
  21   1   3        9.60       16.77     35.94 o 
  23   1   3     1019.18      926.80     84.51 o 
  25   1   3      997.45      994.47     92.46 o 
  27   1   3     1991.95     2148.82     99.11 o 
  29   1   3       12.78       45.37     44.68 o 
  31   1   3       15.57       33.75     36.28 o 
 -30   2   3     1000.87     1076.92    100.70 o 
 -28   2   3     1622.66     1530.02    108.21 o 
 -26   2   3     1490.30     1472.02    103.11 o 
 -24   2   3      719.73      699.57    100.21 o 
 -22   2   3     2179.64     2101.64     89.69 o 
 -20   2   3     1626.63     1476.73     42.95 o 
 -18   2   3     3627.93     3575.13     71.45 o 
 -16   2   3      857.02      717.05     41.71 o 
 -14   2   3      111.39      155.92     42.57 o 
 -12   2   3        2.74       16.38     19.46 o 
 -10   2   3      930.97      822.73     44.17 o 
  -8   2   3     4938.25     4647.55    136.37 o 
  -6   2   3     6221.50     5864.71     66.55 o 
  -4   2   3      175.40      189.95     30.72 o 
  -2   2   3    15142.67    16183.04    162.99 o 
   0   2   3     2526.61     2592.12     47.13 o 
   2   2   3    27323.98    28001.19    222.62 o 
   4   2   3    14087.03    14007.64    104.81 o 
   6   2   3      142.87      124.07     21.28 o 
   8   2   3      380.29      387.60     26.80 o 
  10   2   3      552.16      481.36     26.87 o 
  12   2   3    12096.80    12171.34    162.47 o 
  14   2   3     1618.69     1513.16     53.72 o 
  16   2   3      397.30      409.45     92.50 o 
  18   2   3        9.14        8.10     31.65 o 
  20   2   3     2007.56     1909.34     69.60 o 
  22   2   3     2758.26     2824.62    122.32 o 
  24   2   3      660.54      704.47    182.33 o 
  26   2   3      779.30      783.04    119.29 o 
  28   2   3        9.02       18.56     34.56 o 
  30   2   3     2146.69     2253.03    129.42 o 
 -29   3   3      806.13      877.64    133.18 o 
 -27   3   3      151.67      124.30     86.27 o 
 -25   3   3      108.52      109.55     50.48 o 
 -23   3   3     5692.87     5485.29    165.03 o 
 -21   3   3     1726.34     1742.34     55.03 o 
 -19   3   3     3643.07     3754.07    116.51 o 
 -17   3   3      302.18      285.56     73.10 o 
 -15   3   3     9228.93     9524.70    149.64 o 
 -13   3   3    15410.01    15430.32    279.84 o 
 -11   3   3    18293.70    18558.37    318.32 o 
  -9   3   3      497.03      647.16     40.76 o 
  -7   3   3      590.43      537.55     86.24 o 
  -5   3   3    13730.79    14337.38    305.51 o 
  -3   3   3     3919.45     2679.89    309.68 o 
  -1   3   3    16948.11    17029.67    179.53 o 
   1   3   3      601.81      600.14     28.02 o 
   3   3   3       24.76       42.85     10.82 o 
   5   3   3      401.20      395.56     28.07 o 
   7   3   3    11427.46    11464.88    137.79 o 
   9   3   3     2363.46     2057.48     64.22 o 
  11   3   3    10774.64    10830.09    224.22 o 
  13   3   3      262.25      274.90     67.40 o 
  15   3   3     6767.27     6718.80    129.32 o 
  17   3   3    11390.11    11615.63    170.73 o 
  19   3   3     2613.43     2662.12     90.56 o 
  21   3   3      267.53      256.33     81.12 o 
  23   3   3     1811.98     1674.99     75.75 o 
  25   3   3     3407.56     3531.38    166.19 o 
  27   3   3      370.38      246.46    148.36 o 
  29   3   3     1154.74     1255.40    111.31 o 
 -28   4   3     1873.92     1973.34    130.68 o 
 -26   4   3     2482.54     2656.36    152.97 o 
 -24   4   3      613.01      476.65    214.52 o 
 -22   4   3     1137.55     1099.25    106.83 o 
 -20   4   3     3485.17     3582.83    140.02 o 
 -18   4   3     5935.44     5644.91    134.79 o 
 -16   4   3    10224.51    10043.54    211.68 o 
 -14   4   3     5509.48     5353.18    131.27 o 
 -12   4   3      428.54      409.66     37.59 o 
 -10   4   3     8508.10     8251.67    245.07 o 
  -8   4   3    13501.69    14144.78    434.69 o 
  -6   4   3    12875.69    13137.74    291.33 o 
  -4   4   3    10765.92    11068.53    147.87 o 
  -2   4   3    21317.14    23018.11    250.69 o 
   0   4   3     9795.19     9807.52    135.95 o 
   2   4   3     5711.84     5641.25     97.98 o 
   4   4   3     8453.90     8260.48    136.07 o 
   6   4   3     5015.42     5319.59    101.55 o 
   8   4   3     1157.83     1090.33     53.74 o 
  10   4   3    13348.99    13121.72    184.65 o 
  12   4   3     2034.87     1942.48     67.54 o 
  14   4   3     7389.23     7548.33    136.40 o 
  16   4   3     1135.11     1237.85     62.25 o 
  18   4   3      154.82      115.47     45.06 o 
  20   4   3     1087.83     1111.95     69.95 o 
  22   4   3     2338.66     2328.61     94.70 o 
  24   4   3     4158.84     4393.47    173.85 o 
  26   4   3       95.62       73.08     63.16 o 
 -25   5   3     2145.71     2136.22    146.53 o 
 -23   5   3     6094.67     6602.70    237.44 o 
 -21   5   3     3554.97     3659.33    187.13 o 
 -19   5   3       42.77       41.64     42.89 o 
 -17   5   3        3.77       27.39     37.79 o 
 -15   5   3     1578.35     1523.11     99.55 o 
 -13   5   3     5187.46     5139.33    193.65 o 
 -11   5   3     2941.98     3070.82    148.62 o 
  -9   5   3     6385.85     6378.71    206.49 o 
  -7   5   3      329.30      412.04    163.36 o 
  -5   5   3     2376.32     2077.70     97.63 o 
  -3   5   3    12622.43    12956.50    167.71 o 
  -1   5   3    13999.35    13877.60    301.22 o 
   1   5   3     4991.64     4812.63     92.76 o 
   3   5   3     1840.08     1915.21     73.08 o 
   5   5   3     7920.30     7728.46    158.48 o 
   7   5   3    12812.13    12284.37    232.70 o 
   9   5   3    11714.83    11862.08    179.78 o 
  11   5   3       84.53      116.58     36.00 o 
  13   5   3      292.15      265.60     88.45 o 
  15   5   3     2754.69     2645.85    107.90 o 
  17   5   3     2183.34     2368.00     87.81 o 
  19   5   3     3447.19     3656.31    116.44 o 
  21   5   3     1663.06     1628.39     91.79 o 
  23   5   3       89.54       78.29     48.62 o 
  25   5   3     1169.63     1039.25    103.21 o 
 -22   6   3     1321.89     1339.23    117.77 o 
 -20   6   3      700.98      688.39    120.25 o 
 -18   6   3     4148.19     4216.70    161.39 o 
 -16   6   3     2899.68     2980.03    134.54 o 
 -14   6   3      926.34      886.45    193.23 o 
 -12   6   3      224.63      205.43    121.46 o 
 -10   6   3     4137.58     4151.26    219.37 o 
  -8   6   3     8048.65     7946.84    291.88 o 
  -6   6   3     4830.11     5155.23    278.99 o 
  -4   6   3       28.91       51.60     27.14 o 
  -2   6   3     3552.27     3422.71    133.61 o 
   0   6   3     3955.57     3908.02    150.19 o 
   2   6   3    10858.69    11201.67    289.50 o 
   4   6   3     7039.66     7038.54    212.24 o 
   6   6   3      530.28      584.84    197.56 o 
   8   6   3       85.35      108.78     45.05 o 
  10   6   3      914.21      913.86     75.27 o 
  12   6   3    12664.87    13000.88    250.46 o 
  14   6   3     3404.86     3309.64    121.44 o 
  16   6   3     1451.81     1385.38    105.47 o 
  18   6   3     1058.30      967.38     89.58 o 
  20   6   3     2504.08     2402.73    141.20 o 
  22   6   3     3600.56     3924.97    214.05 o 
 -19   7   3     2601.51     2644.06    157.78 o 
 -17   7   3      383.13      247.05    149.17 o 
 -15   7   3     3053.21     3129.86    139.17 o 
 -13   7   3     3401.22     3677.67    164.39 o 
 -11   7   3     4528.46     4752.29    222.45 o 
  -9   7   3      572.06      520.91    221.20 o 
  -7   7   3        2.82       25.51     38.25 o 
  -5   7   3     4459.76     4542.21    196.71 o 
  -3   7   3     7344.61     7761.64    256.00 o 
  -1   7   3     2311.72     2286.06    157.46 o 
   1   7   3      641.53      631.76    121.84 o 
   3   7   3        5.43       34.76     31.63 o 
   5   7   3     3620.15     3573.06    130.32 o 
   7   7   3     3521.20     3528.75    144.19 o 
   9   7   3     1732.79     1798.95    114.85 o 
  11   7   3      743.23      719.29    120.10 o 
  13   7   3      160.85      119.30     74.00 o 
  15   7   3     1071.13     1001.97     93.89 o 
  17   7   3     3390.11     3348.18    131.58 o 
 -14   8   3      164.60      144.51    132.97 o 
 -12   8   3       10.93       42.55     33.54 o 
 -10   8   3      697.15      575.19    118.68 o 
  -8   8   3     2710.32     2745.43    163.75 o 
  -6   8   3     2553.59     2671.15    202.30 o 
  -4   8   3     1357.36     1370.16    149.79 o 
  -2   8   3     2837.59     2554.59    167.46 o 
   0   8   3      775.60      811.77    170.90 o 
   2   8   3     2290.57     2458.07    148.51 o 
   4   8   3     1416.64     1527.37    130.21 o 
   6   8   3     1168.93     1089.29    114.56 o 
   8   8   3      703.21      716.16    106.15 o 
  10   8   3     2303.41     2314.35    158.51 o 
  12   8   3      507.36      374.47    156.11 o 
 -32   0   4     8353.41     9239.32    467.00 o 
 -30   0   4     1123.69      987.02    145.69 o 
 -28   0   4      557.59      477.72    175.63 o 
 -26   0   4     1263.96     1257.91    119.44 o 
 -24   0   4     2806.00     3221.70    205.40 o 
 -22   0   4    17091.73    17424.67    755.95 o 
 -20   0   4     5284.74     5551.80    262.39 o 
 -18   0   4        2.32       36.33     42.08 o 
 -16   0   4     9055.11     8732.76    329.56 o 
 -14   0   4    11891.06    10711.97    219.14 o 
 -12   0   4    18525.96    16583.97    201.59 o 
 -10   0   4    22959.72    22169.04    328.87 o 
  -8   0   4      713.54      707.58     28.45 o 
  -6   0   4    53825.33    56663.26    556.74 o 
  -4   0   4   107231.82   116620.97   1496.76 o 
  -2   0   4   106465.13   118082.36   1252.18 o 
   0   0   4    38022.06    39752.98    240.40 o 
   2   0   4    21191.77    22117.25    342.99 o 
   4   0   4    72796.60    78775.53    408.85 o 
   6   0   4    35770.72    35210.32   1332.94 o 
   8   0   4    35698.37    34785.84    481.06 o 
  10   0   4    12370.56    11981.59    145.24 o 
  12   0   4     5519.53     5502.47     87.10 o 
  14   0   4    10294.81     9899.49    327.92 o 
  16   0   4     7263.80     6869.21    215.99 o 
  18   0   4     2833.69     2821.26    133.68 o 
  20   0   4     3775.46     3604.22    144.86 o 
  22   0   4      150.78      169.78     75.48 o 
  24   0   4     3996.90     3904.71    204.46 o 
  26   0   4     7271.52     7842.95    322.93 o 
  28   0   4     3600.36     3900.98    231.99 o 
  30   0   4      164.18      113.95    106.11 o 
 -31   1   4      793.53      743.98    104.30 o 
 -29   1   4     4896.95     5100.53    166.87 o 
 -27   1   4     5597.53     5839.19    214.63 o 
 -25   1   4     1587.48     1688.40     99.41 o 
 -23   1   4      134.52      190.75     55.13 o 
 -21   1   4     5108.39     4989.52    127.28 o 
 -19   1   4    18660.04    18489.66    293.79 o 
 -17   1   4    16915.54    16754.48    307.56 o 
 -15   1   4     9952.18    10275.14    158.85 o 
 -13   1   4       17.92       44.30     16.11 o 
 -11   1   4    31770.03    34187.32   1003.86 o 
  -9   1   4    46214.20    48263.91    559.56 o 
  -7   1   4    29056.16    29574.90    548.34 o 
  -5   1   4    14302.96    14086.43    123.12 o 
  -3   1   4    15147.17    15457.77    122.05 o 
  -1   1   4    18036.97    18619.66    191.69 o 
   1   1   4    25179.72    25918.89    465.63 o 
   3   1   4    36699.78    38956.96    416.07 o 
   5   1   4     5382.31     5053.84     55.80 o 
   7   1   4      102.92      120.05     20.12 o 
   9   1   4    13761.96    13097.11    364.68 o 
  11   1   4    22560.53    21997.72    135.72 o 
  13   1   4    18997.67    18968.58    209.94 o 
  15   1   4     5303.07     5124.07    112.16 o 
  17   1   4       55.53       57.36     41.08 o 
  19   1   4    10599.52    10670.94    180.56 o 
  21   1   4    10387.36    10588.07    246.61 o 
  23   1   4     4626.63     4646.88    171.03 o 
  25   1   4     1830.93     1838.58     90.28 o 
  27   1   4      470.07      403.63    163.71 o 
  29   1   4     1679.52     1626.94     97.42 o 
 -30   2   4     1615.46     1641.98     94.70 o 
 -28   2   4      200.04      168.88     98.14 o 
 -26   2   4     4915.40     5222.19    178.96 o 
 -24   2   4    17338.91    17668.85    377.20 o 
 -22   2   4     3921.40     4014.90    127.44 o 
 -20   2   4     2100.75     1921.03     40.65 o 
 -18   2   4     1115.41     1241.41     46.88 o 
 -16   2   4     7074.40     7231.46    106.45 o 
 -14   2   4    22750.51    23439.35    273.60 o 
 -12   2   4    20638.29    22057.24    269.53 o 
 -10   2   4     1381.33     1338.63     49.25 o 
  -8   2   4       87.27      117.69     22.88 o 
  -6   2   4     1730.47     1629.18     33.18 o 
  -4   2   4     7555.87     7102.98     69.65 o 
  -2   2   4    16766.00    17387.26    205.75 o 
   0   2   4     7353.51     7506.09     50.10 o 
   2   2   4     2160.85     2152.09     34.70 o 
   4   2   4     7646.34     7163.98     63.28 o 
   6   2   4    40220.09    41659.96    492.63 o 
   8   2   4    16783.03    17222.06    266.76 o 
  10   2   4      837.88      743.27     40.32 o 
  12   2   4       85.87      149.88     40.74 o 
  14   2   4     6261.13     6121.51    127.51 o 
  16   2   4    21718.32    22303.05    262.19 o 
  18   2   4    16707.84    16813.37    212.52 o 
  20   2   4      649.73      628.64     76.04 o 
  22   2   4       63.29       93.48     37.07 o 
  24   2   4     2552.32     2627.48    109.41 o 
  26   2   4     3632.82     3776.20    156.38 o 
  28   2   4     2705.39     2739.30    143.41 o 
  30   2   4     2241.41     2165.45    140.43 o 
 -29   3   4     1847.71     1891.52    147.60 o 
 -27   3   4     2169.00     2092.72    163.03 o 
 -25   3   4     2175.79     2253.84    104.39 o 
 -23   3   4     1472.32     1501.27     86.00 o 
 -21   3   4     1839.87     1789.44     74.66 o 
 -19   3   4     2606.19     2627.42     63.64 o 
 -17   3   4     7446.27     8133.40    120.83 o 
 -15   3   4      519.34      419.80     39.71 o 
 -13   3   4     1742.87     1790.67     67.84 o 
 -11   3   4       68.24      113.05     25.23 o 
  -9   3   4     7629.45     7953.67    178.56 o 
  -7   3   4    17801.98    18229.62    207.19 o 
  -5   3   4     1075.72     1082.37     60.69 o 
  -3   3   4    10234.01    10809.99     80.44 o 
  -1   3   4    10589.13    10590.30    143.76 o 
   1   3   4    40525.71    42344.03    402.79 o 
   3   3   4    16920.09    16887.12    189.04 o 
   5   3   4     8275.73     8264.02    107.47 o 
   7   3   4     1024.02     1105.79     45.63 o 
   9   3   4     7019.82     6777.84    108.90 o 
  11   3   4    18059.71    18018.66    286.72 o 
  13   3   4     7282.23     6971.47    127.14 o 
  15   3   4      463.50      486.95    114.36 o 
  17   3   4     2738.01     2828.39     90.20 o 
  19   3   4      243.77      283.40     86.72 o 
  21   3   4     3617.78     3542.72    106.37 o 
  23   3   4     4286.15     4308.01    145.46 o 
  25   3   4       74.10       81.83     37.23 o 
  27   3   4       48.56       61.44     38.73 o 
  29   3   4     1123.94     1169.77    104.33 o 
 -28   4   4      128.94       78.43     42.58 o 
 -26   4   4       33.34       47.56     37.48 o 
 -24   4   4       57.78       65.47     50.20 o 
 -22   4   4     4432.00     4585.77    171.41 o 
 -20   4   4     1117.60     1068.27     76.84 o 
 -18   4   4     1053.50     1018.97     48.75 o 
 -16   4   4     1774.96     1711.16     54.47 o 
 -14   4   4     6568.93     6717.13    111.82 o 
 -12   4   4     5116.44     4760.60    132.77 o 
 -10   4   4     2135.68     2088.61    113.17 o 
  -8   4   4       41.62       43.14     21.02 o 
  -6   4   4     8728.84     8311.47    257.57 o 
  -4   4   4    31359.68    33430.55    377.60 o 
  -2   4   4     2519.90     2429.26     64.33 o 
   0   4   4       18.59       22.77     17.82 o 
   2   4   4      814.42      798.78     48.79 o 
   4   4   4     3396.70     3412.07    104.08 o 
   6   4   4     1824.39     1741.45     63.22 o 
   8   4   4     4548.22     4403.87     94.40 o 
  10   4   4     2705.63     2695.06     90.63 o 
  12   4   4      482.42      570.51    103.99 o 
  14   4   4     2881.15     2855.87     90.73 o 
  16   4   4      733.24      777.32    116.78 o 
  18   4   4      790.00      835.48     62.75 o 
  20   4   4     1559.52     1585.29     81.44 o 
  22   4   4     1162.41     1098.07     91.93 o 
  24   4   4     1249.12     1274.79     83.40 o 
  26   4   4      718.97      628.72     85.30 o 
 -25   5   4      128.83      126.22     60.16 o 
 -23   5   4      408.84      348.60    211.12 o 
 -21   5   4      712.87      709.54    113.07 o 
 -19   5   4     2755.15     2750.16    106.47 o 
 -17   5   4      951.61      801.07     85.21 o 
 -15   5   4      805.72      865.07    110.90 o 
 -13   5   4      369.58      423.29    136.54 o 
 -11   5   4     3424.74     3387.39    239.86 o 
  -9   5   4     3361.39     3142.68    141.09 o 
  -7   5   4      561.45      586.52    176.26 o 
  -5   5   4     1701.40     1534.33     85.70 o 
  -3   5   4     3918.96     3856.29     87.88 o 
  -1   5   4      597.06      526.94     41.80 o 
   1   5   4      185.53      132.64     42.01 o 
   3   5   4      614.49      638.32     59.89 o 
   5   5   4        4.31       22.72     17.87 o 
   7   5   4       58.76       49.75     42.80 o 
   9   5   4     2251.08     2154.89     84.14 o 
  11   5   4       21.21       16.96     24.15 o 
  13   5   4      302.23      316.94     63.95 o 
  15   5   4      330.63      302.97     61.27 o 
  17   5   4      848.59      837.60     74.96 o 
  19   5   4     1998.72     1874.02     92.91 o 
  21   5   4      679.46      654.85     65.60 o 
  23   5   4      108.38       60.65     44.12 o 
  25   5   4     1227.91     1089.44    101.28 o 
 -22   6   4      234.09      221.89    114.98 o 
 -20   6   4      106.94       91.35     49.12 o 
 -18   6   4      745.84      625.65    198.86 o 
 -16   6   4        0.53       28.30     34.74 o 
 -14   6   4      229.44      289.12     75.67 o 
 -12   6   4      135.79      162.28     80.98 o 
 -10   6   4      442.76      402.03    187.50 o 
  -8   6   4      265.91      281.36     96.86 o 
  -6   6   4        2.32       16.49     77.33 o 
  -4   6   4     4701.12     4763.94    240.70 o 
  -2   6   4     2762.16     2643.61     88.25 o 
   0   6   4     1506.26     1426.90     92.33 o 
   2   6   4      262.69      253.09     96.43 o 
   4   6   4       79.38       76.58     33.68 o 
   6   6   4      650.86      582.68     72.40 o 
   8   6   4       61.85       51.79     25.08 o 
  10   6   4       27.54       26.66     34.78 o 
  12   6   4        2.57       30.69     29.35 o 
  14   6   4       26.45       36.76     37.60 o 
  16   6   4     1720.70     1762.37    106.61 o 
  18   6   4       31.12       42.44     52.10 o 
  20   6   4      874.55      853.02     99.75 o 
  22   6   4      380.08      190.89    189.07 o 
 -19   7   4      249.68      180.92    151.97 o 
 -17   7   4      163.75      115.01     60.91 o 
 -15   7   4        0.07       13.98     41.67 o 
 -13   7   4       43.31       62.11     42.67 o 
 -11   7   4       88.32      112.43     82.57 o 
  -9   7   4      494.63      410.84    206.20 o 
  -7   7   4        3.04       34.68     42.10 o 
  -5   7   4      114.02      113.53     57.00 o 
  -3   7   4      233.26      187.81    103.59 o 
  -1   7   4       31.64       86.56     65.83 o 
   1   7   4       11.60       19.79     57.05 o 
   3   7   4       68.51       69.02     43.98 o 
   5   7   4       11.01       43.52     45.85 o 
   7   7   4       12.65       43.67     35.84 o 
   9   7   4      968.58      854.45     95.78 o 
  11   7   4      677.40      499.01    220.46 o 
  13   7   4       22.77       39.64     37.10 o 
  15   7   4       38.46       44.21     42.34 o 
  17   7   4      760.06      652.18    137.99 o 
 -12   8   4      516.07      357.90    202.72 o 
 -10   8   4      545.47      411.07    211.26 o 
  -8   8   4      698.37      562.36    188.16 o 
  -6   8   4      206.95      172.26    102.88 o 
  -4   8   4     1695.49     1307.65    130.81 o 
  -2   8   4     2304.84     2395.75    149.65 o 
   0   8   4      785.42      717.07    242.71 o 
   2   8   4      362.81      266.93    151.20 o 
   4   8   4       17.22       42.75     38.79 o 
   6   8   4      233.07      186.40    106.42 o 
   8   8   4      299.25      237.71    195.29 o 
  10   8   4      145.01      103.49    100.72 o 
  12   8   4       33.58       43.48     54.93 o 
 -31   1   5     1214.96     1383.67     89.10 o 
 -29   1   5      375.07      332.47    156.66 o 
 -27   1   5       32.67       31.17     36.46 o 
 -25   1   5      873.31      716.65    100.64 o 
 -23   1   5      235.76      327.03    101.44 o 
 -21   1   5      473.61      521.60    140.60 o 
 -19   1   5     5199.77     5238.44    126.82 o 
 -17   1   5      660.38      642.79     51.16 o 
 -15   1   5      793.70      763.61     36.04 o 
 -13   1   5    17910.40    17128.84   1237.83 o 
 -11   1   5    24549.86    28497.04    283.82 o 
  -9   1   5     2412.59     2175.20     53.65 o 
  -7   1   5     2883.58     2847.80     50.33 o 
  -5   1   5     1792.25     1502.14     27.64 o 
  -3   1   5       33.58       68.51     10.14 o 
  -1   1   5      145.76       89.79     13.18 o 
   1   1   5    29862.09    31392.86    309.12 o 
   3   1   5    11626.09    11763.94    127.69 o 
   5   1   5      108.60       77.29     14.07 o 
   7   1   5      101.95       56.92     11.49 o 
   9   1   5    19982.05    21672.04    253.58 o 
  11   1   5     2424.97     2411.44     63.00 o 
  13   1   5      782.04      758.54     44.59 o 
  15   1   5     4614.90     4505.50    192.38 o 
  17   1   5    11567.26    11320.14    203.73 o 
  19   1   5      166.17      246.67     64.34 o 
  21   1   5     4282.53     3965.59    145.87 o 
  23   1   5      732.33      722.73    173.06 o 
  25   1   5     2052.49     1862.49    100.31 o 
  27   1   5      362.83      417.56    154.86 o 
  29   1   5       36.95       15.56     80.57 o 
 -30   2   5      967.11      967.42    107.70 o 
 -28   2   5      730.46      747.37     75.60 o 
 -26   2   5      309.88      271.67    122.83 o 
 -24   2   5      493.20      386.53    121.15 o 
 -22   2   5     1753.15     1815.65     93.60 o 
 -20   2   5     4895.40     4637.15    114.05 o 
 -18   2   5     1092.98     1065.29     39.32 o 
 -16   2   5      498.19      468.18     33.81 o 
 -14   2   5       78.79       74.59     26.72 o 
 -12   2   5      234.26      157.36     43.72 o 
 -10   2   5     6085.16     5951.37     71.40 o 
  -8   2   5     4659.89     4525.80     99.43 o 
  -6   2   5     1614.30     1469.30     40.64 o 
  -4   2   5     1273.93     1350.87     30.38 o 
  -2   2   5     2658.41     2667.40     43.55 o 
   0   2   5    19998.71    20300.45    224.90 o 
   2   2   5     8233.83     8000.84     69.48 o 
   4   2   5     2865.71     2869.09     48.95 o 
   6   2   5      954.21     1010.99     30.28 o 
   8   2   5     6955.44     6954.05    130.05 o 
  10   2   5     3291.09     3032.17     76.09 o 
  12   2   5     3491.77     3348.31     78.87 o 
  14   2   5     1237.39     1184.25     60.80 o 
  16   2   5     1022.20      952.62     56.82 o 
  18   2   5       81.56       74.89     30.84 o 
  20   2   5       38.39       51.60     25.33 o 
  22   2   5     4334.76     3959.71    153.80 o 
  24   2   5      887.69      872.34    114.29 o 
  26   2   5      120.34      117.12     49.46 o 
  28   2   5      208.59      176.32     84.59 o 
 -29   3   5       53.06       55.31     54.07 o 
 -27   3   5     1894.36     1773.11    134.67 o 
 -25   3   5     1248.76     1373.14    144.42 o 
 -23   3   5     4098.57     3998.90    145.23 o 
 -21   3   5      614.44      596.51     50.03 o 
 -19   3   5     2437.13     2451.12     62.98 o 
 -17   3   5      504.74      445.66     56.06 o 
 -15   3   5     8892.49     8929.58    154.42 o 
 -13   3   5     4076.92     3674.10     78.25 o 
 -11   3   5    18810.69    19541.32    291.97 o 
  -9   3   5        9.22       46.83     25.96 o 
  -7   3   5    10689.65    10346.53    193.41 o 
  -5   3   5    27267.74    29117.61    316.23 o 
  -3   3   5    10876.27    11039.83    123.78 o 
  -1   3   5     3391.86     3503.92     79.90 o 
   1   3   5     7989.49     8523.65    104.67 o 
   3   3   5    25907.96    26799.95    427.38 o 
   5   3   5     9306.61     8987.82    126.37 o 
   7   3   5     8362.96     8419.31    159.05 o 
   9   3   5       28.16       58.15     18.87 o 
  11   3   5      751.43      696.29     55.62 o 
  13   3   5     2691.80     2680.33     86.87 o 
  15   3   5     2154.69     2096.54     70.65 o 
  17   3   5      763.31      746.85     84.44 o 
  19   3   5     1841.26     1889.79     76.84 o 
  21   3   5      545.51      466.12    128.42 o 
  23   3   5      443.28      395.25     80.38 o 
  25   3   5      757.04      880.83     82.79 o 
  27   3   5      420.64      235.72    148.77 o 
 -28   4   5     3404.22     3505.46    198.03 o 
 -26   4   5     1639.73     1744.78    144.79 o 
 -24   4   5     1422.25     1358.24    145.66 o 
 -22   4   5     1118.63     1141.64    132.99 o 
 -20   4   5     3189.60     3180.63     97.00 o 
 -18   4   5     8853.07     8841.13    199.29 o 
 -16   4   5     2966.45     2959.76    115.01 o 
 -14   4   5      940.02      878.22    134.99 o 
 -12   4   5     9162.28     9130.32    242.93 o 
 -10   4   5     6364.90     6026.38    173.02 o 
  -8   4   5    10475.30    10357.76    277.58 o 
  -6   4   5     5411.40     5527.53    130.88 o 
  -4   4   5      326.52      362.13    107.79 o 
  -2   4   5     5004.71     5052.86     91.40 o 
   0   4   5     6531.81     6456.39    117.23 o 
   2   4   5    14775.64    14907.58    248.93 o 
   4   4   5     1625.83     1550.98     59.94 o 
   6   4   5       38.47       66.27     20.81 o 
   8   4   5     2010.47     1879.50     76.65 o 
  10   4   5    11303.67    11240.11    211.73 o 
  12   4   5     4573.78     4821.42    105.96 o 
  14   4   5     1222.37     1281.48     62.59 o 
  16   4   5      497.24      525.70    106.54 o 
  18   4   5     3968.72     3935.08    117.03 o 
  20   4   5    10699.18    10619.87    216.59 o 
  22   4   5      323.15      310.02    126.09 o 
  24   4   5      352.77      314.04    171.85 o 
  26   4   5      135.38      104.29     61.91 o 
 -25   5   5     3964.20     4022.24    166.05 o 
 -23   5   5     1603.63     1741.78    149.49 o 
 -21   5   5     3142.24     3073.70    154.56 o 
 -19   5   5      760.30      676.61    193.85 o 
 -17   5   5     7378.72     7527.24    192.86 o 
 -15   5   5     4752.37     4653.19    196.34 o 
 -13   5   5     3961.57     3976.47    159.75 o 
 -11   5   5     1194.29     1307.12     99.61 o 
  -9   5   5       34.51       61.78     29.37 o 
  -7   5   5     5586.96     5629.58    176.40 o 
  -5   5   5     2339.10     2407.76    122.82 o 
  -3   5   5    14210.58    14424.09    253.15 o 
  -1   5   5     4081.87     3920.70     89.64 o 
   1   5   5      119.99      199.66     55.75 o 
   3   5   5      471.62      441.47    121.53 o 
   5   5   5    11816.49    11996.53    210.03 o 
   7   5   5    10002.35    10109.97    163.79 o 
   9   5   5     2604.51     2751.67     88.07 o 
  11   5   5        5.89       31.16     25.32 o 
  13   5   5     2191.90     2198.89     84.08 o 
  15   5   5     9040.56     9477.08    203.06 o 
  17   5   5     3876.98     4081.76    125.60 o 
  19   5   5      866.84      896.83     68.51 o 
  21   5   5      114.67       71.65     37.47 o 
  23   5   5     2295.05     2289.35    128.27 o 
 -22   6   5     1314.77     1352.64    132.48 o 
 -20   6   5     3652.17     3883.78    196.66 o 
 -18   6   5     3280.01     3222.79    132.92 o 
 -16   6   5     1027.15     1038.45     71.72 o 
 -14   6   5      460.89      477.38    146.19 o 
 -12   6   5     1051.72     1101.94    116.81 o 
 -10   6   5    10297.11    10782.45    680.98 o 
  -8   6   5     5704.17     5937.95    245.52 o 
  -6   6   5     1797.25     1788.08    111.36 o 
  -4   6   5      605.63      514.32    103.19 o 
  -2   6   5     2994.68     2897.09     93.02 o 
   0   6   5     9199.65     9416.77    248.14 o 
   2   6   5     3598.08     3644.56    135.07 o 
   4   6   5     3629.31     3709.43    136.57 o 
   6   6   5      125.22      115.17     51.85 o 
   8   6   5     3671.01     3549.86    126.28 o 
  10   6   5     3802.79     3817.63    128.45 o 
  12   6   5     7869.57     7968.12    183.66 o 
  14   6   5     1688.90     1681.73     85.97 o 
  16   6   5      337.34      249.43     85.80 o 
  18   6   5     1497.72     1459.98    116.64 o 
  20   6   5      786.48      573.24    245.42 o 
 -19   7   5        1.28       24.68     37.82 o 
 -17   7   5       47.24       34.21     41.55 o 
 -15   7   5     3781.61     3943.01    184.15 o 
 -13   7   5     5970.96     6054.27    259.36 o 
 -11   7   5      431.76      373.99    230.36 o 
  -9   7   5      227.16      196.50    112.89 o 
  -7   7   5      206.95      257.28    118.57 o 
  -5   7   5     8895.91     8889.54    442.52 o 
  -3   7   5     2503.03     2782.11    170.00 o 
  -1   7   5     1601.81     1696.38    135.65 o 
   1   7   5       13.21       33.27     50.77 o 
   3   7   5     5456.07     5140.27    256.34 o 
   5   7   5     3984.99     3996.35    162.77 o 
   7   7   5     2407.22     2412.17    120.33 o 
   9   7   5      761.02      838.07     75.30 o 
  11   7   5       98.23       71.42     43.47 o 
  13   7   5     1666.54     1484.72    110.48 o 
  15   7   5     1015.86     1084.01    132.14 o 
  17   7   5     2299.51     2405.80    148.64 o 
 -12   8   5     1231.68     1244.08    100.74 o 
 -10   8   5     1252.64     1133.11    158.96 o 
  -8   8   5     2490.57     2436.41    197.53 o 
  -6   8   5      303.44      206.55    161.53 o 
  -4   8   5      430.99      248.00    165.57 o 
  -2   8   5     1991.85     1863.23    198.73 o 
   0   8   5     2208.77     2101.62    170.36 o 
   2   8   5     3139.11     3380.40    222.19 o 
   4   8   5       37.71       24.03     70.44 o 
   6   8   5        2.88       11.57     45.52 o 
   8   8   5      533.09      517.63    157.56 o 
  10   8   5     2460.83     2480.48    172.24 o 
 -32   0   6     3363.12     3600.68    238.07 o 
 -30   0   6      523.28      428.65    376.20 o 
 -28   0   6     3821.45     3928.75    229.50 o 
 -26   0   6     7411.98     7980.57    352.43 o 
 -24   0   6    17367.83    16612.44    805.08 o 
 -22   0   6     6912.59     6865.63    260.62 o 
 -20   0   6     2977.85     3003.60    174.86 o 
 -18   0   6     3676.00     3400.53    141.59 o 
 -16   0   6    30548.93    31567.87    443.91 o 
 -14   0   6    40816.71    38667.88    858.26 o 
 -12   0   6    11255.60    12314.15    489.11 o 
 -10   0   6     1026.54     1154.66     62.13 o 
  -8   0   6     3225.46     2790.01     75.93 o 
  -6   0   6    29686.70    29545.46    530.60 o 
  -4   0   6    56900.77    62441.84    654.73 o 
  -2   0   6    17817.23    16892.18    102.87 o 
   0   0   6     1191.41     1332.67     33.84 o 
   2   0   6    35619.70    37421.99    853.06 o 
   4   0   6    63526.32    68797.44   1198.74 o 
   6   0   6    11781.62    10439.43    128.97 o 
   8   0   6     3217.80     3849.44    116.03 o 
  10   0   6      201.65      312.18     42.93 o 
  12   0   6    10701.49     9654.96    272.40 o 
  14   0   6    38340.53    35210.88   2970.47 o 
  16   0   6     1323.38     1210.72    131.90 o 
  18   0   6      114.41      205.01     84.19 o 
  20   0   6    10046.40     9247.07    323.71 o 
  22   0   6     3540.79     3476.39    188.06 o 
  24   0   6     7727.77     8200.69    278.68 o 
  26   0   6     2372.48     2432.45    174.48 o 
  28   0   6     4346.53     4473.74    352.30 o 
  30   0   6      489.04      303.47    330.81 o 
 -31   1   6     3842.30     4122.68    185.40 o 
 -29   1   6     3886.44     4147.46    155.78 o 
 -27   1   6     2842.37     2824.19    115.25 o 
 -25   1   6       34.64       24.01     41.02 o 
 -23   1   6     3738.83     3697.45    133.24 o 
 -21   1   6     8694.70     9314.73    233.82 o 
 -19   1   6    10282.35    10309.33    199.31 o 
 -17   1   6     9556.51     9826.49    211.21 o 
 -15   1   6      393.78      414.43     25.48 o 
 -13   1   6    16892.97    17318.27    182.68 o 
 -11   1   6    21080.05    20675.33    339.28 o 
  -9   1   6    25602.13    25060.14    210.17 o 
  -7   1   6    19939.08    19988.92    145.52 o 
  -5   1   6      471.56      503.58     17.12 o 
  -3   1   6    20252.56    20011.71    101.66 o 
  -1   1   6    38325.81    39603.35    445.86 o 
   1   1   6    38392.43    39946.00    409.30 o 
   3   1   6     8672.15     8241.57     80.81 o 
   5   1   6      139.36      178.42     18.04 o 
   7   1   6     3697.13     3365.57     63.78 o 
   9   1   6    35304.55    36305.69    346.21 o 
  11   1   6    24163.77    24475.54    364.68 o 
  13   1   6     3749.67     3339.28     61.51 o 
  15   1   6       28.98       60.76     26.11 o 
  17   1   6     6761.55     6702.62    153.59 o 
  19   1   6    11734.96    11831.53    339.79 o 
  21   1   6     5072.93     4879.31    169.22 o 
  23   1   6     1119.52     1095.11     82.49 o 
  25   1   6      170.28      137.40     62.63 o 
  27   1   6     1865.64     1968.21    113.20 o 
  29   1   6     1784.48     1714.81    105.52 o 
 -30   2   6      104.09       95.65     73.41 o 
 -28   2   6      395.51      430.76    107.77 o 
 -26   2   6     4373.49     4488.79    162.93 o 
 -24   2   6     3789.69     4005.64    139.52 o 
 -22   2   6     1851.83     1847.38     83.68 o 
 -20   2   6     1427.72     1401.00     49.04 o 
 -18   2   6     7230.22     7176.77    210.02 o 
 -16   2   6     8801.73     8832.84    149.58 o 
 -14   2   6     5123.75     5080.66     85.95 o 
 -12   2   6     3208.63     2850.56     68.76 o 
 -10   2   6     1077.52     1254.38     42.63 o 
  -8   2   6    14544.38    14809.00    116.29 o 
  -6   2   6    30482.43    31260.30    387.67 o 
  -4   2   6    18124.11    17743.02    145.11 o 
  -2   2   6    13150.50    13101.81     98.13 o 
   0   2   6      871.56      931.20     25.58 o 
   2   2   6     6795.33     6638.80     66.12 o 
   4   2   6    10774.39    10011.84    123.39 o 
   6   2   6    38411.75    38733.66    310.17 o 
   8   2   6    31485.57    33661.49    479.53 o 
  10   2   6     1614.83     1708.07     50.24 o 
  12   2   6     4490.10     4674.96     77.71 o 
  14   2   6     3341.18     3330.70    101.86 o 
  16   2   6    20971.16    20349.75   1209.55 o 
  18   2   6     8624.14     8435.80    195.68 o 
  20   2   6     7813.66     7057.46    245.96 o 
  22   2   6     2173.29     2274.66     95.77 o 
  24   2   6     3346.77     3299.51    141.95 o 
  26   2   6     4657.71     4846.83    176.80 o 
  28   2   6       16.83       40.51     30.65 o 
 -29   3   6     3011.38     2984.12    157.94 o 
 -27   3   6      308.66      303.31    194.10 o 
 -25   3   6      398.99      340.38    132.03 o 
 -23   3   6      533.70      459.90     65.08 o 
 -21   3   6     8399.88     8256.98    237.78 o 
 -19   3   6    13043.18    13843.70    283.82 o 
 -17   3   6      603.08      650.51     45.62 o 
 -15   3   6      635.95      636.85     34.79 o 
 -13   3   6       57.92       78.93     23.39 o 
 -11   3   6    21218.34    21967.96    322.82 o 
  -9   3   6    17713.04    17988.94    356.08 o 
  -7   3   6      441.30      458.13     69.50 o 
  -5   3   6      107.89      143.40     48.94 o 
  -3   3   6     2809.99     2689.76     68.07 o 
  -1   3   6    13291.19    13011.09    201.09 o 
   1   3   6     6838.42     7009.12     65.50 o 
   3   3   6     4403.63     4563.59     89.32 o 
   5   3   6      191.45      221.57     44.99 o 
   7   3   6    19619.17    20480.90    210.53 o 
   9   3   6     1513.12     1365.58     52.38 o 
  11   3   6     4720.68     4708.63    113.10 o 
  13   3   6     6342.52     6234.88    131.71 o 
  15   3   6      159.91      161.91     52.46 o 
  17   3   6     1814.74     1832.60     72.23 o 
  19   3   6     2992.32     3065.48    116.98 o 
  21   3   6     6206.23     6240.28    149.92 o 
  23   3   6     1318.60     1350.87     79.35 o 
  25   3   6        1.00        7.23     46.93 o 
  27   3   6      572.46      435.41    106.38 o 
 -28   4   6      913.60      842.43    115.37 o 
 -26   4   6     2005.14     1955.43    140.64 o 
 -24   4   6      975.17      991.84    156.77 o 
 -22   4   6     1379.61     1534.14    112.19 o 
 -20   4   6       76.60       93.33     33.62 o 
 -18   4   6      516.93      491.47    143.90 o 
 -16   4   6     2642.08     2691.83    111.61 o 
 -14   4   6    10364.86    10638.38    310.46 o 
 -12   4   6     4706.93     4965.88    172.63 o 
 -10   4   6      908.50      942.48     71.47 o 
  -8   4   6      866.07      739.30     91.49 o 
  -6   4   6     3809.14     3584.27    117.04 o 
  -4   4   6     9671.27     9906.50    311.95 o 
  -2   4   6      984.50      997.95     43.42 o 
   0   4   6     1687.11     1648.23     67.00 o 
   2   4   6     2352.39     2238.01     63.42 o 
   4   4   6    10996.60    11097.18    205.32 o 
   6   4   6     1177.26     1051.95     63.01 o 
   8   4   6      200.08      255.89     68.88 o 
  10   4   6      382.08      404.02     70.60 o 
  12   4   6     2783.53     2653.56     84.15 o 
  14   4   6     6967.90     7090.52    176.89 o 
  16   4   6     1360.84     1339.06     69.06 o 
  18   4   6      279.41      257.66     74.26 o 
  20   4   6      769.29      659.41     89.84 o 
  22   4   6      691.02      591.88     62.78 o 
  24   4   6      941.47      977.64     93.07 o 
  26   4   6      267.70      169.17    121.46 o 
 -25   5   6      173.30      113.89     85.03 o 
 -23   5   6      890.98      947.93    139.67 o 
 -21   5   6      151.09      145.08     61.87 o 
 -19   5   6       32.41       43.10     32.20 o 
 -17   5   6     1272.03     1240.16    126.93 o 
 -15   5   6       70.02       80.53     42.90 o 
 -13   5   6     4656.89     4807.86    180.47 o 
 -11   5   6       97.25      122.58     44.86 o 
  -9   5   6      129.68      189.42     78.38 o 
  -7   5   6     1788.76     1651.29    100.45 o 
  -5   5   6      811.65      982.38    135.34 o 
  -3   5   6     1416.78     1351.10     41.68 o 
  -1   5   6     2296.39     2171.97     95.32 o 
   1   5   6     5057.00     4910.09    136.60 o 
   3   5   6      659.64      586.40     55.75 o 
   5   5   6      540.36      531.42     73.09 o 
   7   5   6      208.08      236.43     72.28 o 
   9   5   6     6977.98     6838.74    172.35 o 
  11   5   6     1284.72     1172.10     68.62 o 
  13   5   6      209.67      171.32     54.74 o 
  15   5   6      371.98      349.67    107.81 o 
  17   5   6      150.54      158.64     64.73 o 
  19   5   6      402.05      325.00    117.90 o 
  21   5   6       21.66       26.31     32.69 o 
  23   5   6        1.38       43.52     29.12 o 
 -22   6   6        1.42       35.26     30.01 o 
 -20   6   6       19.11       16.15     41.24 o 
 -18   6   6        9.65       36.93     32.08 o 
 -16   6   6      516.95      426.51    209.70 o 
 -14   6   6      161.23      142.71     57.75 o 
 -12   6   6       40.22       49.33     66.03 o 
 -10   6   6      557.64      540.81    130.21 o 
  -8   6   6      583.18      571.66    216.16 o 
  -6   6   6      957.66      912.42    107.37 o 
  -4   6   6      212.15      187.21     76.71 o 
  -2   6   6        0.91       58.73     49.06 o 
   0   6   6      400.66      414.04    102.40 o 
   2   6   6      371.81      318.47    132.71 o 
   4   6   6      101.59       95.63     44.31 o 
   6   6   6      469.03      396.18     73.18 o 
   8   6   6      577.18      591.07     79.53 o 
  10   6   6      192.20      173.75     60.13 o 
  12   6   6       10.09       22.86     26.08 o 
  14   6   6        3.03       29.76     47.95 o 
  16   6   6        5.14       29.53     27.91 o 
  18   6   6     1144.73     1087.14     91.83 o 
  20   6   6      143.68       98.56     79.89 o 
 -19   7   6      241.87      160.12    117.66 o 
 -17   7   6       80.45       59.22     34.96 o 
 -15   7   6       25.16       37.43     45.17 o 
 -13   7   6      660.96      526.42    319.52 o 
 -11   7   6      460.12      303.74    162.31 o 
  -9   7   6       19.91       32.41     33.56 o 
  -7   7   6        2.31       50.34     53.17 o 
  -5   7   6     1215.13     1208.88    127.03 o 
  -3   7   6      224.74      186.80     82.92 o 
  -1   7   6      238.87      200.08    119.85 o 
   1   7   6      975.38      929.21    114.68 o 
   3   7   6       87.38      149.78     94.64 o 
   5   7   6      207.31      182.81     93.07 o 
   7   7   6      171.16       87.40     61.56 o 
   9   7   6      807.07      802.82     89.39 o 
  11   7   6        5.56       -8.49     50.53 o 
  13   7   6        4.41        9.73     57.60 o 
  15   7   6      624.67      438.80     95.91 o 
  17   7   6      194.81       83.04     89.13 o 
 -12   8   6       92.19      104.94     79.07 o 
 -10   8   6      196.55      121.09     92.85 o 
  -8   8   6      838.93      810.91    117.29 o 
  -6   8   6     1468.32     1439.84    123.74 o 
  -4   8   6       67.73       30.56     53.02 o 
  -2   8   6       29.53       63.03     48.33 o 
   0   8   6      157.90      107.94     92.09 o 
   2   8   6      206.10      165.10    104.73 o 
   4   8   6        7.61       11.93     71.60 o 
   6   8   6      221.46      147.04    122.29 o 
   8   8   6      419.89      261.69    194.92 o 
  10   8   6       25.81       18.38     44.24 o 
 -31   1   7      190.74      119.87     68.82 o 
 -29   1   7      115.48      128.28     47.76 o 
 -27   1   7      662.15      594.48    134.26 o 
 -25   1   7        8.47       11.03     27.91 o 
 -23   1   7     2486.07     2283.63    124.45 o 
 -21   1   7     4339.19     4048.27    131.75 o 
 -19   1   7     3880.28     3646.13     96.15 o 
 -17   1   7     1108.05     1001.39     62.80 o 
 -15   1   7     1785.44     1653.78     36.87 o 
 -13   1   7     2288.47     2349.48     64.98 o 
 -11   1   7     5188.03     5252.12     60.86 o 
  -9   1   7     2729.71     3066.31     75.82 o 
  -7   1   7    10113.42    10788.54    103.64 o 
  -5   1   7    11589.92    11313.46    129.26 o 
  -3   1   7     3469.00     3436.88     52.15 o 
  -1   1   7     8612.72     8590.75     67.08 o 
   1   1   7    24781.55    25252.16    212.43 o 
   3   1   7       61.41       44.77     15.28 o 
   5   1   7      377.97      490.76     20.90 o 
   7   1   7    11348.79    11799.93    146.60 o 
   9   1   7     1624.58     1820.65     46.17 o 
  11   1   7     5207.98     5460.22     95.84 o 
  13   1   7      311.02      322.44     68.83 o 
  15   1   7       24.67       16.98     31.51 o 
  17   1   7     6468.51     6416.75    133.97 o 
  19   1   7      249.28      297.88     82.24 o 
  21   1   7      264.84      313.02     92.45 o 
  23   1   7      127.42      139.55     49.12 o 
  25   1   7      121.75      117.41     56.69 o 
  27   1   7       19.37       24.79     49.50 o 
  29   1   7      349.07      371.15    213.98 o 
 -30   2   7     1907.91     1999.91    138.99 o 
 -28   2   7      357.15      304.95    126.71 o 
 -26   2   7      125.63      129.07     66.60 o 
 -24   2   7     1403.61     1421.50     97.59 o 
 -22   2   7     2601.36     2470.43    106.28 o 
 -20   2   7     1304.98     1303.78     57.36 o 
 -18   2   7     3645.35     3294.94     78.00 o 
 -16   2   7     1441.78     1353.75     49.29 o 
 -14   2   7     4633.60     4661.44     73.00 o 
 -12   2   7      404.86      329.20     32.99 o 
 -10   2   7     3681.64     3552.22     78.11 o 
  -8   2   7     3967.32     3953.38     94.55 o 
  -6   2   7      710.60      704.09     29.70 o 
  -4   2   7      175.96      148.84     19.57 o 
  -2   2   7      530.03      492.16     21.37 o 
   0   2   7    17608.95    17890.19    145.73 o 
   2   2   7      908.11      852.80     25.59 o 
   4   2   7      719.92      668.62     23.82 o 
   6   2   7     1740.56     1754.24     46.33 o 
   8   2   7     4170.08     3976.73     72.25 o 
  10   2   7     3153.39     2954.37     68.70 o 
  12   2   7     1744.27     1736.15     57.10 o 
  14   2   7       58.41       79.87     23.40 o 
  16   2   7      267.88      264.48     62.63 o 
  18   2   7     1939.78     1890.10     85.06 o 
  20   2   7     2468.45     2454.11    123.10 o 
  22   2   7      774.91      740.92     77.55 o 
  24   2   7       24.25       35.36     39.19 o 
  26   2   7      122.44      113.27     72.39 o 
  28   2   7     1372.86     1307.68    115.30 o 
 -29   3   7      337.16      290.42    156.51 o 
 -27   3   7     1645.71     1641.01    118.37 o 
 -25   3   7     2526.28     2552.67    163.54 o 
 -23   3   7     6258.27     5957.61    198.95 o 
 -21   3   7     1519.70     1358.11     74.80 o 
 -19   3   7     6994.75     6893.39    146.96 o 
 -17   3   7     3579.58     3510.08     83.08 o 
 -15   3   7     7899.58     7881.11    143.50 o 
 -13   3   7     1971.43     1942.19     49.23 o 
 -11   3   7      565.41      494.03     76.92 o 
  -9   3   7     9992.86    10268.24    238.03 o 
  -7   3   7     6901.37     6584.55    166.18 o 
  -5   3   7     4889.76     4516.13     84.78 o 
  -3   3   7     1165.61     1071.89     33.93 o 
  -1   3   7      870.83      853.10     30.88 o 
   1   3   7      311.46      365.93     26.28 o 
   3   3   7     8530.79     8823.00    106.52 o 
   5   3   7    10477.70    10322.68    140.12 o 
   7   3   7      809.55      711.66     34.16 o 
   9   3   7      508.14      537.19     44.88 o 
  11   3   7      526.99      507.41     42.16 o 
  13   3   7     7716.80     7889.85    158.04 o 
  15   3   7     9451.64     9663.13    210.71 o 
  17   3   7       30.00       38.33     27.44 o 
  19   3   7      490.20      426.44    140.35 o 
  21   3   7     1100.44      999.15     71.24 o 
  23   3   7     2185.45     2092.08     98.71 o 
  25   3   7     1202.16     1278.76    102.14 o 
  27   3   7      374.56      221.15    178.04 o 
 -28   4   7     1328.91     1348.40    127.25 o 
 -26   4   7        7.19       19.13     46.82 o 
 -24   4   7      467.75      429.17    225.43 o 
 -22   4   7     4106.63     4432.04    224.44 o 
 -20   4   7     7947.44     8401.41    200.08 o 
 -18   4   7      135.28      136.16     68.58 o 
 -16   4   7     1582.62     1496.01    113.08 o 
 -14   4   7      509.57      394.39    136.48 o 
 -12   4   7    14503.33    14219.11    281.74 o 
 -10   4   7     8194.59     8384.45    205.75 o 
  -8   4   7     2319.16     2233.79    113.05 o 
  -6   4   7     1007.76      948.52     65.73 o 
  -4   4   7     5814.14     5694.97    175.09 o 
  -2   4   7    24018.30    24709.41    382.40 o 
   0   4   7     3805.61     3666.72     74.80 o 
   2   4   7     7327.22     7014.35    331.23 o 
   4   4   7      227.88      233.51     57.58 o 
   6   4   7     5035.67     4736.93    111.86 o 
   8   4   7     9987.87     9868.93    173.81 o 
  10   4   7     7092.82     7266.03    146.37 o 
  12   4   7     1195.03     1190.15     64.15 o 
  14   4   7        8.72       14.76     28.92 o 
  16   4   7     2964.05     2961.94    110.25 o 
  18   4   7     1933.19     2007.96     98.08 o 
  20   4   7     1240.84     1442.28     76.22 o 
  22   4   7      751.09      742.36     56.20 o 
  24   4   7      179.12      151.69    103.45 o 
 -25   5   7     3796.35     3812.34    207.44 o 
 -23   5   7      182.30      233.92    147.85 o 
 -21   5   7      445.28      412.41    179.87 o 
 -19   5   7      322.66      272.99    121.68 o 
 -17   5   7     6537.30     6641.43    221.13 o 
 -15   5   7     3823.43     4113.25    158.82 o 
 -13   5   7     3748.40     3813.58    163.28 o 
 -11   5   7       33.05       16.88     49.52 o 
  -9   5   7      911.21      974.44    122.72 o 
  -7   5   7     7894.32     8015.06    200.19 o 
  -5   5   7     9174.06     9370.07    286.99 o 
  -3   5   7     5266.06     5137.25     80.11 o 
  -1   5   7       17.38       55.64     32.01 o 
   1   5   7     7918.78     7858.05    144.83 o 
   3   5   7     8849.79     9027.22    173.14 o 
   5   5   7     9270.14     9677.26    157.98 o 
   7   5   7     1614.01     1665.06     73.57 o 
   9   5   7       19.61       48.39     26.59 o 
  11   5   7     1592.49     1592.97     71.67 o 
  13   5   7     7737.24     8022.80    179.31 o 
  15   5   7     1485.26     1530.11     73.99 o 
  17   5   7     2705.88     2839.03    114.87 o 
  19   5   7      386.70      335.48     74.81 o 
  21   5   7      633.24      532.84    183.57 o 
  23   5   7     1914.99     2002.44    124.24 o 
 -22   6   7     1414.57     1503.77    154.57 o 
 -20   6   7     1582.73     1732.46    113.10 o 
 -18   6   7     4506.23     4685.51    164.93 o 
 -16   6   7      181.99      167.11     83.11 o 
 -14   6   7     2374.14     2402.33    130.29 o 
 -12   6   7     3887.36     3920.52    158.04 o 
 -10   6   7     7404.07     7799.98    264.70 o 
  -8   6   7     3331.95     3369.76    151.46 o 
  -6   6   7      112.15      109.95     55.58 o 
  -4   6   7     3059.81     2805.37    163.69 o 
  -2   6   7     2571.91     2759.50    150.55 o 
   0   6   7     9113.63     9523.76    321.41 o 
   2   6   7      924.64     1029.67     71.24 o 
   4   6   7       90.24      120.29     47.60 o 
   6   6   7      609.01      557.10     62.15 o 
   8   6   7     2869.90     2806.24     93.76 o 
  10   6   7     5143.63     5094.11    134.52 o 
  12   6   7     2795.63     2845.63    104.30 o 
  14   6   7        0.02       33.80     30.23 o 
  16   6   7      545.63      430.91     84.71 o 
  18   6   7     5042.13     5010.54    254.69 o 
  20   6   7     3671.82     3772.13    209.58 o 
 -17   7   7     1724.08     1718.48    123.21 o 
 -15   7   7     3454.17     3426.35    207.84 o 
 -13   7   7      411.24      390.98    205.38 o 
 -11   7   7       43.81       35.70     58.78 o 
  -9   7   7     1384.39     1221.91    123.29 o 
  -7   7   7     3312.55     3385.96    191.91 o 
  -5   7   7     4867.77     4964.27    272.45 o 
  -3   7   7     1702.58     1730.42    133.79 o 
  -1   7   7       49.07       57.86     44.85 o 
   1   7   7      547.99      490.41     81.92 o 
   3   7   7     3545.21     3475.35    203.40 o 
   5   7   7     3220.63     3336.67    218.84 o 
   7   7   7     3139.09     3444.85    154.16 o 
   9   7   7      359.65      222.35    117.87 o 
  11   7   7     3077.64     3023.40    114.01 o 
  13   7   7      376.17      317.15    123.38 o 
  15   7   7     2432.06     2323.26    160.11 o 
 -10   8   7     1312.79     1212.95    120.59 o 
  -8   8   7      872.34      976.55    155.78 o 
  -6   8   7       46.65       41.17     59.66 o 
  -4   8   7      246.01      224.38    105.95 o 
  -2   8   7     3080.82     2914.56    228.68 o 
   0   8   7     1385.30     1415.51    131.14 o 
   2   8   7     1046.91     1111.68    121.74 o 
   4   8   7        9.52       -6.60     48.19 o 
   6   8   7     1490.88     1280.10    178.95 o 
   8   8   7     2247.35     2313.07    222.36 o 
 -30   0   8     1112.00     1329.45    147.01 o 
 -28   0   8     7195.98     7817.22    432.27 o 
 -26   0   8    12081.22    13595.52    518.90 o 
 -24   0   8     4362.92     5012.19    209.90 o 
 -22   0   8     1338.87     1524.70    254.81 o 
 -20   0   8     4879.71     5141.90    224.01 o 
 -18   0   8    39120.36    40850.97   2273.59 o 
 -16   0   8     8605.65     8663.66    317.01 o 
 -14   0   8      837.37     1062.48     55.09 o 
 -12   0   8     3004.61     3381.98    140.42 o 
 -10   0   8    13807.86    13086.81    488.46 o 
  -8   0   8    53959.31    55452.31    909.59 o 
  -6   0   8      753.35      518.85     28.91 o 
  -4   0   8     4802.63     4322.70     92.48 o 
  -2   0   8    19498.17    20721.57    242.44 o 
   0   0   8    31572.39    33975.16    313.79 o 
   2   0   8     4017.61     3464.26     85.91 o 
   4   0   8    71300.68    78237.11    473.16 o 
   6   0   8    43153.63    46360.56    768.75 o 
   8   0   8     4076.34     4683.92    128.15 o 
  10   0   8     4262.31     4236.49    100.85 o 
  12   0   8     5928.92     5524.10    275.41 o 
  14   0   8    27677.77    28410.05   1301.64 o 
  16   0   8    10417.66    10096.21    524.00 o 
  18   0   8     9196.53     8191.24    296.76 o 
  20   0   8      723.58      845.08    140.60 o 
  22   0   8     2996.68     3002.66    166.63 o 
  24   0   8     3114.48     3237.50    201.85 o 
  26   0   8      841.58      961.26    128.81 o 
  28   0   8      139.03       77.45     93.12 o 
 -31   1   8     3191.79     3447.11    161.79 o 
 -29   1   8     2155.35     2218.83    141.32 o 
 -27   1   8       19.95       20.98     36.03 o 
 -25   1   8     1378.50     1395.85     89.85 o 
 -23   1   8     6376.24     6275.56    204.46 o 
 -21   1   8    12989.46    12411.26    934.03 o 
 -19   1   8     6595.40     6975.80    162.85 o 
 -17   1   8      299.50      260.86     31.03 o 
 -15   1   8     3137.98     3132.80    107.61 o 
 -13   1   8    22821.32    22979.12    315.79 o 
 -11   1   8    34260.40    34381.03    429.25 o 
  -9   1   8    11811.77    11574.36    102.05 o 
  -7   1   8       57.40       81.87     15.04 o 
  -5   1   8    12606.37    12117.88     98.87 o 
  -3   1   8    37325.12    38175.73    306.57 o 
  -1   1   8    19204.25    18696.42    135.74 o 
   1   1   8     6419.50     6230.42     80.76 o 
   3   1   8      199.97      193.83     21.24 o 
   5   1   8     5329.04     5167.78    173.94 o 
   7   1   8    21772.22    22521.02    217.79 o 
   9   1   8    16506.74    16371.20    218.81 o 
  11   1   8     4297.79     4005.63     87.00 o 
  13   1   8      619.36      512.78     39.11 o 
  15   1   8     3132.20     3169.52     90.73 o 
  17   1   8    11362.14    11376.52    300.44 o 
  19   1   8     9652.27     9351.07    226.46 o 
  21   1   8     1935.58     1837.86     91.82 o 
  23   1   8       10.85       50.72     30.17 o 
  25   1   8     1401.54     1378.88    124.87 o 
  27   1   8     2313.19     2210.38     95.86 o 
 -30   2   8      772.16      671.01    156.86 o 
 -28   2   8     1724.44     1900.27    132.16 o 
 -26   2   8     3277.22     3651.32    156.13 o 
 -24   2   8     3160.70     3149.31    112.71 o 
 -22   2   8      288.39      355.37     97.59 o 
 -20   2   8     1835.43     1656.70     53.76 o 
 -18   2   8     1417.94     1617.99     69.30 o 
 -16   2   8    21432.36    21375.92    496.70 o 
 -14   2   8    24033.98    24777.96    505.04 o 
 -12   2   8      362.01      528.18     42.93 o 
 -10   2   8      554.34      493.04     45.29 o 
  -8   2   8     6654.44     5938.21    105.53 o 
  -6   2   8    58255.37    60542.83    778.19 o 
  -4   2   8    19695.55    19477.21    194.09 o 
  -2   2   8     4402.34     4985.93     79.79 o 
   0   2   8     1210.09     1013.61     28.56 o 
   2   2   8    48237.21    50986.06    797.09 o 
   4   2   8     7938.93     7684.07     64.77 o 
   6   2   8      110.04       97.63     19.41 o 
   8   2   8     1752.02     1877.62     52.21 o 
  10   2   8     8315.13     8294.33    140.21 o 
  12   2   8    21070.47    21398.30    352.93 o 
  14   2   8     2772.12     2622.35     83.00 o 
  16   2   8      181.93      218.92     69.71 o 
  18   2   8     7065.79     6493.72    160.84 o 
  20   2   8     3023.67     3013.21    100.72 o 
  22   2   8     6101.85     6194.20    180.72 o 
  24   2   8     4266.21     4468.96    172.38 o 
  26   2   8     1797.08     1593.22    159.88 o 
  28   2   8      118.13       81.89     88.63 o 
 -29   3   8     1029.02     1006.55    121.56 o 
 -27   3   8      132.14      116.71     70.27 o 
 -25   3   8     1436.47     1414.00    125.97 o 
 -23   3   8     4968.41     4894.53    200.71 o 
 -21   3   8     1608.77     1796.70    173.34 o 
 -19   3   8     2321.37     2291.37     69.37 o 
 -17   3   8      136.20      159.65     41.66 o 
 -15   3   8     4800.82     4831.00     86.38 o 
 -13   3   8     3703.25     3669.26     72.23 o 
 -11   3   8     2710.04     2616.62     56.12 o 
  -9   3   8     5455.31     5636.58    125.93 o 
  -7   3   8      816.54      787.50     23.58 o 
  -5   3   8     2116.04     2152.20     54.00 o 
  -3   3   8     3826.44     3548.44     50.99 o 
  -1   3   8    25374.73    26666.31    265.97 o 
   1   3   8    11762.96    11967.66    176.52 o 
   3   3   8        1.85       13.63     12.16 o 
   5   3   8     5591.32     5525.40     85.08 o 
   7   3   8     6457.74     6625.15    119.43 o 
   9   3   8    11604.33    11574.38    146.10 o 
  11   3   8     9547.01     9327.44    188.98 o 
  13   3   8     2028.69     1974.33     75.56 o 
  15   3   8     3895.27     3941.56    128.28 o 
  17   3   8     2249.99     2208.71     89.08 o 
  19   3   8     1217.78     1179.32     71.66 o 
  21   3   8     1370.05     1357.44     75.12 o 
  23   3   8        0.25       33.63     25.86 o 
  25   3   8     1056.84     1035.89    120.37 o 
 -26   4   8     1194.39      985.63    159.04 o 
 -24   4   8      762.03      704.41    269.44 o 
 -22   4   8      824.50      910.18    136.68 o 
 -20   4   8      874.37      908.03    113.18 o 
 -18   4   8     4813.05     4891.96    205.84 o 
 -16   4   8     1007.79      923.59    123.67 o 
 -14   4   8     1136.31     1011.29     76.80 o 
 -12   4   8      383.99      457.65    148.03 o 
 -10   4   8     8320.06     8432.63    219.24 o 
  -8   4   8     7042.57     6991.36    199.84 o 
  -6   4   8     1676.23     1746.63     89.03 o 
  -4   4   8      388.65      337.36     58.76 o 
  -2   4   8      181.79      259.51     54.49 o 
   0   4   8     3289.68     3442.92     90.77 o 
   2   4   8      897.42      775.24     45.66 o 
   4   4   8     4688.10     4482.45     81.03 o 
   6   4   8     4601.72     4435.00    115.22 o 
   8   4   8       81.75       98.48     29.09 o 
  10   4   8      141.41      144.05     42.30 o 
  12   4   8      672.67      666.55    126.07 o 
  14   4   8     4238.90     4235.88    135.73 o 
  16   4   8     4741.40     4678.27    127.28 o 
  18   4   8     2618.24     2604.52    102.08 o 
  20   4   8      898.45      845.25    118.35 o 
  22   4   8      654.24      609.46    124.15 o 
  24   4   8      536.09      454.01    109.87 o 
 -25   5   8        8.31       24.82     51.69 o 
 -23   5   8      266.72      242.24    162.37 o 
 -21   5   8     4212.28     4270.90    207.35 o 
 -19   5   8      276.58      269.80    122.73 o 
 -17   5   8       98.74      100.27     52.76 o 
 -15   5   8        7.27       24.72     28.51 o 
 -13   5   8     2818.76     2742.98    152.81 o 
 -11   5   8     3029.96     2870.10    157.29 o 
  -9   5   8      373.01      401.14    142.34 o 
  -7   5   8      471.30      491.71    140.65 o 
  -5   5   8      233.26      196.85     79.89 o 
  -3   5   8     3471.45     3309.39     73.56 o 
  -1   5   8       47.67       83.34     34.26 o 
   1   5   8        7.22       25.79     29.92 o 
   3   5   8      141.57      158.51     50.28 o 
   5   5   8      521.03      497.41     64.05 o 
   7   5   8     2200.99     2152.22     92.05 o 
   9   5   8      445.70      424.36     94.55 o 
  11   5   8     1522.36     1495.70     70.52 o 
  13   5   8      848.22      849.22     58.11 o 
  15   5   8        6.16       27.27     32.73 o 
  17   5   8      882.91      740.08     76.49 o 
  19   5   8     1209.53     1176.82     85.51 o 
  21   5   8        6.58       37.75     35.46 o 
 -22   6   8      129.77      127.05     57.69 o 
 -20   6   8       93.03       97.23     59.99 o 
 -18   6   8       18.63       45.26     51.28 o 
 -16   6   8      523.05      472.73    236.70 o 
 -14   6   8      163.84      180.34    101.05 o 
 -12   6   8        0.07      -48.54     95.62 o 
 -10   6   8     1884.54     1907.35    117.18 o 
  -8   6   8      257.40      212.31     77.80 o 
  -6   6   8      303.31      261.24    119.89 o 
  -4   6   8      423.61      408.04    123.82 o 
  -2   6   8       44.21       48.36     48.27 o 
   0   6   8       65.12       43.02     33.83 o 
   2   6   8      443.65      402.33    135.22 o 
   4   6   8      169.18      146.72     61.62 o 
   6   6   8       37.76       38.99     27.35 o 
   8   6   8        0.38       18.98     31.64 o 
  10   6   8      330.80      311.13    123.20 o 
  12   6   8      590.89      490.65    197.45 o 
  14   6   8       75.28       36.39     30.04 o 
  16   6   8      728.03      570.48     82.86 o 
  18   6   8      215.94      157.79     80.69 o 
 -17   7   8      174.36      133.65     85.01 o 
 -15   7   8        9.07       -1.07     60.67 o 
 -13   7   8      382.83      284.10    205.84 o 
 -11   7   8       36.92       64.70     40.84 o 
  -9   7   8      229.39      218.11    161.38 o 
  -7   7   8      596.03      546.40    253.99 o 
  -5   7   8       91.86       74.63     59.77 o 
  -3   7   8      220.75      176.45     85.81 o 
  -1   7   8      331.59      277.41    100.50 o 
   1   7   8        0.92       43.70     43.04 o 
   3   7   8      281.31      234.12    132.35 o 
   5   7   8      168.10      145.11     89.37 o 
   7   7   8       64.81       61.64     49.01 o 
   9   7   8       89.22       85.68     89.01 o 
  11   7   8     1334.95     1184.65    110.70 o 
  13   7   8      436.06      262.45    202.90 o 
  15   7   8      112.17       79.48     50.38 o 
 -10   8   8      518.40      207.76    208.38 o 
  -8   8   8      608.56      578.36    135.83 o 
  -6   8   8      532.44      477.15    106.91 o 
  -4   8   8      160.63      173.00    100.88 o 
  -2   8   8       14.33       24.04     64.95 o 
   0   8   8       84.77       64.13     80.59 o 
   2   8   8      175.01      123.77    147.51 o 
   4   8   8      171.85      102.32     86.86 o 
   6   8   8       37.91       66.38     54.78 o 
 -31   1   9        1.55       -1.25     52.81 o 
 -29   1   9       14.40       40.22     26.37 o 
 -27   1   9       14.91       38.59     24.73 o 
 -25   1   9     2370.84     2338.42    114.11 o 
 -23   1   9     1025.85      843.08    135.25 o 
 -21   1   9     3737.29     3690.78    148.45 o 
 -19   1   9      376.55      299.00    115.53 o 
 -17   1   9      347.53      352.33     67.57 o 
 -15   1   9     3386.09     3329.68    113.63 o 
 -13   1   9      195.30      119.67     38.10 o 
 -11   1   9     8506.28     8758.12    131.53 o 
  -9   1   9      208.97      147.88     34.75 o 
  -7   1   9      118.30       92.58     19.94 o 
  -5   1   9     5500.47     5462.52     69.92 o 
  -3   1   9       96.21       75.04     15.60 o 
  -1   1   9     6632.12     7454.90     51.23 o 
   1   1   9     1269.24     1303.23     43.40 o 
   3   1   9    10528.35    10370.07    365.12 o 
   5   1   9      669.24      544.03     37.02 o 
   7   1   9       37.60       73.61     21.74 o 
   9   1   9      409.41      441.89     30.77 o 
  11   1   9       69.07       75.80     21.12 o 
  13   1   9     7676.49     7331.55    151.30 o 
  15   1   9        4.80       20.69     21.28 o 
  17   1   9        1.59       26.67     21.20 o 
  19   1   9     2642.00     2327.19     85.31 o 
  21   1   9     1005.80      966.16     77.87 o 
  23   1   9      347.57      380.95    135.04 o 
  25   1   9      118.38      102.58     42.05 o 
  27   1   9      161.38      215.59     82.28 o 
 -30   2   9      126.18       79.70     49.67 o 
 -28   2   9       96.61      140.98     79.08 o 
 -26   2   9      298.26      297.08    129.33 o 
 -24   2   9      995.30     1112.91     79.36 o 
 -22   2   9     2671.87     2438.75    138.27 o 
 -20   2   9     1296.83     1244.47     69.43 o 
 -18   2   9        2.39       12.49     27.42 o 
 -16   2   9     2237.78     2151.80     57.84 o 
 -14   2   9       74.79       79.41     24.45 o 
 -12   2   9     2177.11     1942.56     58.48 o 
 -10   2   9     6329.72     6318.95    132.97 o 
  -8   2   9       73.56       89.58     29.40 o 
  -6   2   9       20.92       28.13     11.52 o 
  -4   2   9     2914.99     2861.63     63.62 o 
  -2   2   9    10873.91    10579.26     78.27 o 
   0   2   9     2804.44     2603.11     56.56 o 
   2   2   9     2408.47     2511.92     60.21 o 
   4   2   9     3121.19     3262.31     70.31 o 
   6   2   9    17409.78    17783.75    300.01 o 
   8   2   9     2059.81     1940.94     44.22 o 
  10   2   9      162.57      127.13     40.16 o 
  12   2   9      929.61      948.55     43.35 o 
  14   2   9     4478.18     4287.43     92.72 o 
  16   2   9     2418.19     2404.53     75.56 o 
  18   2   9      198.83      135.73     38.81 o 
  20   2   9      916.40      855.83     61.58 o 
  22   2   9      291.86      268.56    121.76 o 
  24   2   9       49.44       62.53     59.56 o 
  26   2   9      358.18      291.74    219.56 o 
 -29   3   9     2320.22     2528.73    164.00 o 
 -27   3   9     2261.40     2260.47    154.93 o 
 -25   3   9       37.93       79.64     39.22 o 
 -23   3   9     1251.62     1267.03    113.83 o 
 -21   3   9      265.78      257.05    128.71 o 
 -19   3   9     7635.96     6944.73    422.16 o 
 -17   3   9     8429.81     8269.35    199.43 o 
 -15   3   9     2151.05     2107.37     59.70 o 
 -13   3   9      282.86      258.17     18.97 o 
 -11   3   9      163.86      111.07     17.76 o 
  -9   3   9     9484.31     9600.22    159.56 o 
  -7   3   9    13647.00    13715.55    259.53 o 
  -5   3   9      877.73      843.86     26.14 o 
  -3   3   9      331.64      281.77     25.89 o 
  -1   3   9    14696.13    15170.92    202.33 o 
   1   3   9     4842.68     4527.61     62.47 o 
   3   3   9     1609.69     1557.98     41.85 o 
   5   3   9     2591.90     2634.30     56.23 o 
   7   3   9       87.78       99.95     27.81 o 
   9   3   9      749.35      745.02     36.31 o 
  11   3   9     8149.10     7874.87    192.29 o 
  13   3   9      604.26      628.23     50.14 o 
  15   3   9     4493.06     4592.22    122.85 o 
  17   3   9      309.34      271.44    103.52 o 
  19   3   9       23.98       50.10     31.36 o 
  21   3   9     1478.03     1510.06    104.20 o 
  23   3   9     1627.50     1642.94    119.44 o 
  25   3   9      189.70      164.12     69.31 o 
 -26   4   9      451.25      347.03    225.59 o 
 -24   4   9     3950.64     3860.56    175.53 o 
 -22   4   9     2927.13     3058.43    246.72 o 
 -20   4   9     2260.55     2326.87    115.95 o 
 -18   4   9      134.93      156.78     57.43 o 
 -16   4   9      855.13      889.36    151.53 o 
 -14   4   9    17209.41    17947.57    579.43 o 
 -12   4   9     9219.27     9453.32    396.12 o 
 -10   4   9      480.73      490.66    135.33 o 
  -8   4   9      366.88      487.00    116.01 o 
  -6   4   9     5293.17     5188.46    152.11 o 
  -4   4   9     7257.54     7013.83    125.58 o 
  -2   4   9     4830.32     4786.34     99.59 o 
   0   4   9     4515.92     4595.69     75.60 o 
   2   4   9      279.54      249.30     66.73 o 
   4   4   9      737.31      671.19     37.83 o 
   6   4   9      277.41      250.95     66.12 o 
   8   4   9     9747.96     9871.55    182.19 o 
  10   4   9     4935.36     5146.81    134.05 o 
  12   4   9      730.58      636.53     59.91 o 
  14   4   9      152.10      139.71     54.48 o 
  16   4   9     1308.28     1346.84     68.07 o 
  18   4   9    12060.98    12506.08    280.47 o 
  20   4   9      736.57      860.35     88.31 o 
  22   4   9      112.32      105.30     55.66 o 
  24   4   9      483.58      327.93    235.28 o 
 -25   5   9     2666.33     2759.35    189.82 o 
 -23   5   9      180.19      201.28     86.73 o 
 -21   5   9     2852.63     2518.15    193.89 o 
 -19   5   9     1276.09     1145.40     84.00 o 
 -17   5   9     4820.82     5063.41    196.72 o 
 -15   5   9     1532.86     1519.27    100.43 o 
 -13   5   9       13.73       46.01     32.88 o 
 -11   5   9      774.33      723.49    213.30 o 
  -9   5   9     6584.44     6978.15    220.69 o 
  -7   5   9     4568.48     4740.98    179.06 o 
  -5   5   9     6135.89     6191.33    205.20 o 
  -3   5   9     1622.12     1635.35     45.36 o 
  -1   5   9       36.95       41.39     24.04 o 
   1   5   9     9849.08    10256.22    232.10 o 
   3   5   9    13008.32    13955.69    241.15 o 
   5   5   9     4225.79     4522.27    122.89 o 
   7   5   9      141.80      162.99     57.27 o 
   9   5   9     5057.79     4973.86    148.71 o 
  11   5   9     2148.68     2212.04     82.54 o 
  13   5   9     7254.75     7533.11    159.51 o 
  15   5   9      304.18      309.86    141.78 o 
  17   5   9       76.48       67.32     35.98 o 
  19   5   9      977.01      878.98    105.89 o 
  21   5   9     1636.32     1582.95    106.49 o 
 -20   6   9      982.34      855.26    120.05 o 
 -18   6   9      176.93      174.07     85.35 o 
 -16   6   9      396.05      256.07    172.52 o 
 -14   6   9      689.67      642.77     85.94 o 
 -12   6   9     4990.42     5036.44    187.94 o 
 -10   6   9     5669.51     6346.85    214.40 o 
  -8   6   9      189.37      228.18    116.75 o 
  -6   6   9      899.90      884.55    123.78 o 
  -4   6   9     6600.85     7285.41    234.20 o 
  -2   6   9     6765.66     7127.04    257.06 o 
   0   6   9     2597.73     2912.87    105.71 o 
   2   6   9      276.76      297.08    110.66 o 
   4   6   9     2251.63     2211.15     87.53 o 
   6   6   9     9079.84     9017.95    209.29 o 
   8   6   9     2949.07     3195.25    109.32 o 
  10   6   9     1820.88     1909.77     82.73 o 
  12   6   9      540.49      505.93    187.75 o 
  14   6   9     2549.60     2322.92    115.80 o 
  16   6   9     4471.80     4339.36    194.37 o 
  18   6   9      242.32      144.08    112.21 o 
 -17   7   9     1626.99     1653.30    133.19 o 
 -15   7   9     2469.44     2354.91    132.71 o 
 -13   7   9       29.74       43.76     52.85 o 
 -11   7   9     2787.62     2710.10    151.94 o 
  -9   7   9     1278.48     1225.44    141.00 o 
  -7   7   9     3737.01     3676.30    216.35 o 
  -5   7   9     1197.21     1345.24    106.96 o 
  -3   7   9       37.38       29.69     28.78 o 
  -1   7   9     2005.78     1960.24    181.88 o 
   1   7   9     1726.99     1696.45    120.07 o 
   3   7   9     2318.89     2462.43    160.78 o 
   5   7   9      995.74     1060.53     88.67 o 
   7   7   9       19.02       50.31     46.83 o 
   9   7   9       18.95       34.71     39.14 o 
  11   7   9     3418.26     3268.13    162.81 o 
  13   7   9      935.76     1042.64    133.95 o 
  -8   8   9       72.48       30.41     71.46 o 
  -6   8   9      533.94      292.87    197.62 o 
  -4   8   9     1005.93      926.16    116.93 o 
  -2   8   9     1914.06     1847.94    158.85 o 
   0   8   9      361.88      353.11    170.51 o 
   2   8   9       17.43       43.59     68.74 o 
   4   8   9      242.10      134.04    178.74 o 
 -30   0  10      674.06      327.70    309.10 o 
 -28   0  10     5816.62     6898.78    463.50 o 
 -26   0  10     4790.61     5126.34    281.81 o 
 -24   0  10      267.35      121.60    101.05 o 
 -22   0  10     2817.58     2564.34    199.41 o 
 -20   0  10     6263.75     6530.55    260.64 o 
 -18   0  10    34276.65    35286.04    813.31 o 
 -16   0  10     9380.37     9152.90    303.16 o 
 -14   0  10      255.59      146.35     65.43 o 
 -12   0  10       77.01       74.45     34.31 o 
 -10   0  10    38717.35    37584.49    590.52 o 
  -8   0  10    40166.69    41399.29    562.55 o 
  -6   0  10    15455.42    14242.28    420.21 o 
  -4   0  10     1724.03     1992.65     72.52 o 
  -2   0  10     3925.70     3444.10    106.14 o 
   0   0  10    25729.86    25278.09    156.80 o 
   2   0  10    21318.21    22649.57    252.39 o 
   4   0  10     3667.04     3117.77    124.90 o 
   6   0  10     5829.32     6135.00    102.16 o 
   8   0  10     8788.58     8513.50    179.30 o 
  10   0  10     3578.71     3096.74     87.15 o 
  12   0  10    10773.49    10241.07    439.01 o 
  14   0  10       94.19      123.87     62.24 o 
  16   0  10      963.38      884.28     82.89 o 
  18   0  10      396.57      257.51    134.77 o 
  20   0  10     3736.36     3580.00    259.78 o 
  22   0  10     8263.71     8848.39    343.80 o 
  24   0  10     3939.83     4098.45    349.42 o 
  26   0  10     1515.75     1029.18    795.02 o 
 -29   1  10      101.34       90.06     47.49 o 
 -27   1  10      825.51      883.10     91.94 o 
 -25   1  10     6452.79     6585.90    178.78 o 
 -23   1  10     6212.03     6706.05    177.32 o 
 -21   1  10     4934.00     5142.78    188.19 o 
 -19   1  10      270.39      308.71    106.81 o 
 -17   1  10     1328.00     1108.21     80.73 o 
 -15   1  10    12184.48    11556.26    514.46 o 
 -13   1  10    21437.48    20386.39    347.98 o 
 -11   1  10     7333.94     7328.47    133.47 o 
  -9   1  10      900.37      799.39     42.93 o 
  -7   1  10     4908.60     4642.33     71.99 o 
  -5   1  10    20043.58    19093.95    160.83 o 
  -3   1  10    25223.86    25622.29    316.10 o 
  -1   1  10    11378.99    11200.32    114.39 o 
   1   1  10      394.65      341.70     34.34 o 
   3   1  10     6695.37     6694.88     98.35 o 
   5   1  10    11361.05    11430.80    147.42 o 
   7   1  10    11459.49    11489.08    193.21 o 
   9   1  10    16551.73    16667.27    325.23 o 
  11   1  10      183.39      155.08     39.39 o 
  13   1  10     3275.55     3363.85     69.18 o 
  15   1  10     6821.13     6830.46    179.89 o 
  17   1  10     8834.17     8711.48    204.08 o 
  19   1  10     3355.12     3275.61     93.50 o 
  21   1  10        9.66       20.69     30.20 o 
  23   1  10     1684.33     1713.36    109.47 o 
  25   1  10     2772.19     2750.75    172.71 o 
  27   1  10     2158.28     2327.59    211.09 o 
 -28   2  10     3456.04     3259.77    202.18 o 
 -26   2  10     2440.28     2520.02    149.20 o 
 -24   2  10      488.38      637.79    146.14 o 
 -22   2  10      702.99      729.47     79.67 o 
 -20   2  10     9416.88     9680.57    306.44 o 
 -18   2  10     2408.29     2555.12     71.74 o 
 -16   2  10     4087.77     3620.39    136.38 o 
 -14   2  10      450.54      451.22     76.76 o 
 -12   2  10    10516.63    10925.34    168.19 o 
 -10   2  10     4228.68     4300.56     90.86 o 
  -8   2  10     5031.89     4876.69     81.79 o 
  -6   2  10     7865.10     7585.63    139.82 o 
  -4   2  10     8463.71     8859.43    104.43 o 
  -2   2  10     4371.36     4515.67     64.01 o 
   0   2  10    10413.23    10018.38    409.19 o 
   2   2  10    24715.83    24131.44    622.34 o 
   4   2  10    18196.05    18733.81    495.97 o 
   6   2  10     5107.31     5171.61    112.12 o 
   8   2  10     1451.23     1308.21     44.27 o 
  10   2  10    16444.25    16845.52    214.42 o 
  12   2  10    12359.92    11733.99    422.76 o 
  14   2  10    12325.13    12438.13    277.68 o 
  16   2  10      515.89      465.71     52.21 o 
  18   2  10     6218.04     6010.67    153.35 o 
  20   2  10     4286.45     4648.17    202.36 o 
  22   2  10     1205.14     1198.32     95.02 o 
  24   2  10      221.43      172.64    123.25 o 
  26   2  10      357.54      191.02    160.54 o 
 -27   3  10      705.36      585.57    235.63 o 
 -25   3  10      592.71      665.68    222.74 o 
 -23   3  10     6411.47     6323.95    279.98 o 
 -21   3  10     2927.35     3102.53    174.22 o 
 -19   3  10      843.60      864.15     76.64 o 
 -17   3  10     2938.82     2755.12     67.35 o 
 -15   3  10     5113.82     5050.18    138.15 o 
 -13   3  10     4635.50     4629.24     91.47 o 
 -11   3  10    13021.13    12659.66    230.59 o 
  -9   3  10        8.10       16.84     11.30 o 
  -7   3  10     1814.24     1720.86     57.35 o 
  -5   3  10     8298.20     8039.95    168.68 o 
  -3   3  10     7675.39     7356.88    117.20 o 
  -1   3  10     3866.05     3708.53     56.60 o 
   1   3  10      323.10      320.40     38.36 o 
   3   3  10      666.80      603.87     30.80 o 
   5   3  10    13249.11    13709.18    153.76 o 
   7   3  10    15923.96    16017.33    264.40 o 
   9   3  10      790.60      765.54     40.17 o 
  11   3  10      236.14      226.40     34.03 o 
  13   3  10      404.63      385.34     80.83 o 
  15   3  10     6120.38     6110.25    165.68 o 
  17   3  10     2696.37     2861.66    132.91 o 
  19   3  10      686.54      707.64    127.06 o 
  21   3  10       21.35       17.56     35.68 o 
  23   3  10       78.63       44.33     54.06 o 
  25   3  10     1039.27     1004.95     97.46 o 
 -26   4  10      422.79      321.33    181.10 o 
 -24   4  10        6.76       72.02     55.94 o 
 -22   4  10      334.76      318.12    139.48 o 
 -20   4  10      575.79      528.72    268.27 o 
 -18   4  10     4929.86     4683.55    152.66 o 
 -16   4  10     3169.26     3218.79    142.93 o 
 -14   4  10       61.59       66.80     30.42 o 
 -12   4  10       86.29      125.31     52.97 o 
 -10   4  10     4389.16     4178.79    175.28 o 
  -8   4  10    13330.41    13777.73    267.52 o 
  -6   4  10     2354.18     2206.54     94.81 o 
  -4   4  10     1719.07     1699.30     38.63 o 
  -2   4  10      930.01      837.39     36.19 o 
   0   4  10     6420.82     5638.35    265.17 o 
   2   4  10      773.42      677.70     42.29 o 
   4   4  10      122.73      120.04     37.48 o 
   6   4  10        0.35       11.18     19.64 o 
   8   4  10     1018.77      994.34     56.02 o 
  10   4  10     2893.48     2830.61     83.93 o 
  12   4  10       92.86      106.21     44.16 o 
  14   4  10       92.63       88.55     33.05 o 
  16   4  10     2153.60     2076.28    114.06 o 
  18   4  10      221.38      199.50     96.21 o 
  20   4  10      915.77      787.98    137.57 o 
  22   4  10     2052.90     2092.08    117.90 o 
 -23   5  10       84.21      136.54     75.17 o 
 -21   5  10      297.15      192.04    128.41 o 
 -19   5  10       33.81       20.67     38.55 o 
 -17   5  10       17.40       49.01     34.99 o 
 -15   5  10     1172.29     1070.83     83.09 o 
 -13   5  10     1702.00     1610.59    106.76 o 
 -11   5  10     1431.27     1416.29    104.46 o 
  -9   5  10      393.36      362.69    153.70 o 
  -7   5  10      281.25      240.77     92.68 o 
  -5   5  10      290.42      310.36     95.36 o 
  -3   5  10     2029.70     2041.88    110.54 o 
  -1   5  10     1132.38     1085.09     59.90 o 
   1   5  10        3.44        6.72     20.42 o 
   3   5  10      774.80      676.62     61.04 o 
   5   5  10      139.31      112.34     53.56 o 
   7   5  10       19.17       41.19     30.28 o 
   9   5  10     6838.14     6735.92    167.16 o 
  11   5  10      221.66      226.46     74.27 o 
  13   5  10     1299.12     1178.84     92.02 o 
  15   5  10       17.73       12.42     39.03 o 
  17   5  10      108.94      102.75     59.24 o 
  19   5  10      110.03       60.66     37.24 o 
  21   5  10       29.75       13.55     41.91 o 
 -20   6  10       85.27       76.66     67.29 o 
 -18   6  10        7.62        7.74     44.95 o 
 -16   6  10       30.34       15.82     55.59 o 
 -14   6  10      233.21      220.42     96.34 o 
 -12   6  10      325.76      276.16    129.21 o 
 -10   6  10      323.81      289.61    198.78 o 
  -8   6  10      626.41      621.65    229.42 o 
  -6   6  10       89.19       93.61     59.94 o 
  -4   6  10      492.84      446.56    159.48 o 
  -2   6  10      176.96      143.23     56.11 o 
   0   6  10       77.21       67.19     43.77 o 
   2   6  10     1208.68     1205.29     71.61 o 
   4   6  10     1251.54     1193.08     78.14 o 
   6   6  10      654.12      603.96     87.83 o 
   8   6  10       26.97       33.07     33.07 o 
  10   6  10      614.38      484.13    135.97 o 
  12   6  10     2741.59     2634.98    141.77 o 
  14   6  10      124.02       73.97     54.80 o 
  16   6  10     1875.23     1681.05     98.83 o 
 -15   7  10      160.63      120.22     78.07 o 
 -13   7  10       94.65       63.98     65.01 o 
 -11   7  10     1804.87     1579.40    117.91 o 
  -9   7  10      278.82      213.61    121.63 o 
  -7   7  10        2.65       44.39     42.39 o 
  -5   7  10       73.08       25.56     60.81 o 
  -3   7  10      404.02      289.20    178.74 o 
  -1   7  10      184.90      179.92    102.71 o 
   1   7  10       50.77       35.48     54.07 o 
   3   7  10        1.28       26.87     27.18 o 
   5   7  10        0.37       35.72     50.16 o 
   7   7  10       57.55       34.78     39.04 o 
   9   7  10     1429.10     1386.96    111.90 o 
  11   7  10       22.47       22.54     32.32 o 
  -4   8  10       23.18       28.31     26.77 o 
  -2   8  10      126.80       79.12     65.95 o 
   0   8  10       10.89       58.73     63.23 o 
 -29   1  11        7.99       41.44     48.12 o 
 -27   1  11        8.61       47.10     26.54 o 
 -25   1  11       25.04       51.56     41.48 o 
 -23   1  11     1863.22     1638.11     91.24 o 
 -21   1  11     2342.66     2242.87    138.43 o 
 -19   1  11       84.38      105.99     56.25 o 
 -17   1  11      326.80      314.59    136.12 o 
 -15   1  11     1488.54     1253.18     61.91 o 
 -13   1  11      377.70      421.09     66.82 o 
 -11   1  11      122.54       75.14     27.80 o 
  -9   1  11     4361.31     4314.95     78.70 o 
  -7   1  11       80.70       77.25     22.18 o 
  -5   1  11     2773.15     3048.40     66.32 o 
  -3   1  11     6026.77     6600.63     80.68 o 
  -1   1  11      325.87      308.40     24.06 o 
   1   1  11     1785.17     1663.40     60.67 o 
   3   1  11       37.57       33.89     17.09 o 
   5   1  11      428.21      403.66     29.33 o 
   7   1  11     5626.28     5699.80     98.28 o 
   9   1  11    30213.89    30174.21    781.00 o 
  11   1  11      391.13      449.84     25.36 o 
  13   1  11      447.65      446.40     49.79 o 
  15   1  11      169.68      145.93     52.81 o 
  17   1  11      126.46      101.86     29.34 o 
  19   1  11     2335.85     2254.28    120.88 o 
  21   1  11      894.56      928.77     94.94 o 
  23   1  11      330.48      177.64    158.81 o 
  25   1  11       56.83        6.84     99.33 o 
 -28   2  11        8.17       67.73     76.82 o 
 -26   2  11     1069.46     1118.88    109.34 o 
 -24   2  11     1837.04     1770.19    118.53 o 
 -22   2  11     1001.91      953.73     73.04 o 
 -20   2  11      837.23      859.21     84.89 o 
 -18   2  11     1179.28     1166.43     59.33 o 
 -16   2  11     4961.05     4845.69    160.18 o 
 -14   2  11     3491.73     3468.05    122.79 o 
 -12   2  11     1442.01     1413.55     55.87 o 
 -10   2  11      108.14      102.90     33.07 o 
  -8   2  11      615.45      574.64     32.03 o 
  -6   2  11     2675.59     2583.54     48.73 o 
  -4   2  11     1485.12     1347.72     36.98 o 
  -2   2  11     3042.03     2944.88     83.98 o 
   0   2  11      428.89      393.78     31.58 o 
   2   2  11      148.24      222.82     68.91 o 
   4   2  11     2978.84     2855.72     88.31 o 
   6   2  11     2709.65     2797.17     97.54 o 
   8   2  11      665.36      666.07     67.86 o 
  10   2  11     1527.87     1379.36     67.07 o 
  12   2  11     1704.37     1565.62     65.81 o 
  14   2  11      961.40      891.79     43.86 o 
  16   2  11     1045.38     1036.65    204.91 o 
  18   2  11     1153.47     1181.50    112.73 o 
  20   2  11       12.03       23.74     40.60 o 
  22   2  11      159.13      145.31     73.94 o 
  24   2  11      129.08      110.07     76.43 o 
 -27   3  11     1235.92     1074.64     94.36 o 
 -25   3  11       57.64       45.35     41.87 o 
 -23   3  11     2827.39     2872.90    203.49 o 
 -21   3  11      361.05      437.22    220.63 o 
 -19   3  11     3646.57     3620.65    134.61 o 
 -17   3  11     2172.72     2153.60    104.93 o 
 -15   3  11       95.07      101.00     38.81 o 
 -13   3  11     1332.42     1279.82     45.56 o 
 -11   3  11    11629.25    10915.25    212.12 o 
  -9   3  11     2964.38     2701.89     75.43 o 
  -7   3  11     7258.53     7142.23    139.86 o 
  -5   3  11        5.65       10.51      9.88 o 
  -3   3  11       16.10       41.52     15.21 o 
  -1   3  11     7692.64     7273.35    179.02 o 
   1   3  11     6703.17     6542.86    154.20 o 
   3   3  11     1662.72     1683.92     35.28 o 
   5   3  11        3.45       18.96     12.59 o 
   7   3  11     4203.85     4067.57     69.90 o 
   9   3  11     1839.25     1722.50     74.41 o 
  11   3  11     4545.02     4678.80    113.66 o 
  13   3  11     1131.41     1213.77     99.65 o 
  15   3  11      314.06      311.89    129.88 o 
  17   3  11     1046.92      943.84    106.66 o 
  19   3  11      692.67      716.02     90.69 o 
  21   3  11      812.67      862.66     82.41 o 
  23   3  11     2198.81     2186.39    119.98 o 
 -26   4  11     1246.41     1307.80    127.69 o 
 -24   4  11     2842.67     3186.38    185.08 o 
 -22   4  11     2622.87     2433.20    174.36 o 
 -20   4  11       70.65       94.88     60.75 o 
 -18   4  11      350.38      287.72    150.69 o 
 -16   4  11     1223.56     1136.43     85.22 o 
 -14   4  11     4884.60     5050.20    197.70 o 
 -12   4  11     2930.86     2917.69    111.13 o 
 -10   4  11     1449.01     1528.47    101.52 o 
  -8   4  11      748.26      722.19    110.24 o 
  -6   4  11     4177.35     4150.60    120.88 o 
  -4   4  11    12680.31    13078.92    162.02 o 
  -2   4  11     3481.46     3501.50     64.23 o 
   0   4  11      264.15      252.69     35.77 o 
   2   4  11     1942.04     1820.08     69.01 o 
   4   4  11     5837.29     6026.69    148.01 o 
   6   4  11     7624.95     7652.63    176.33 o 
   8   4  11     5722.25     5988.87    139.58 o 
  10   4  11      759.84      606.56    157.00 o 
  12   4  11      122.41      140.17     43.82 o 
  14   4  11     3463.77     3622.06    131.89 o 
  16   4  11     2332.59     2296.68    104.30 o 
  18   4  11      425.20      401.53    195.85 o 
  20   4  11      525.76      556.38     91.40 o 
  22   4  11       93.02       50.90     52.65 o 
 -23   5  11       27.47       56.55     52.20 o 
 -21   5  11     4632.28     4441.84    274.79 o 
 -19   5  11     4867.69     4934.60    254.06 o 
 -17   5  11     3012.93     3060.78    174.68 o 
 -15   5  11       60.20       63.05     80.47 o 
 -13   5  11     1164.82     1161.97    113.55 o 
 -11   5  11      821.56      848.92     90.32 o 
  -9   5  11     9420.90    10189.47    232.71 o 
  -7   5  11     2355.90     2495.76    128.98 o 
  -5   5  11      288.63      317.96    112.44 o 
  -3   5  11     2602.99     2512.01    112.92 o 
  -1   5  11     2609.62     2668.60     76.54 o 
   1   5  11     4348.92     4660.19    144.59 o 
   3   5  11     7580.48     8028.93    219.87 o 
   5   5  11      451.36      502.51     64.70 o 
   7   5  11      748.53      654.07     68.86 o 
   9   5  11     8980.47     9294.96    213.99 o 
  11   5  11     3218.55     3567.32    139.31 o 
  13   5  11     4068.58     4241.37    182.82 o 
  15   5  11        7.15       45.19     42.33 o 
  17   5  11      351.81      213.33    169.28 o 
  19   5  11     1400.95     1393.67    102.38 o 
 -20   6  11      862.14      817.96    107.19 o 
 -18   6  11      266.22      199.04     96.90 o 
 -16   6  11     4661.08     4739.80    231.98 o 
 -14   6  11     3822.71     4059.37    179.25 o 
 -12   6  11     4155.08     4495.26    211.23 o 
 -10   6  11       23.01       58.82     55.19 o 
  -8   6  11     1170.73     1013.28    187.31 o 
  -6   6  11     5754.85     5742.04    219.17 o 
  -4   6  11     2895.28     3204.31    152.10 o 
  -2   6  11     2989.52     3149.53    141.92 o 
   0   6  11      207.32      185.60    106.10 o 
   2   6  11     1010.66      891.39     84.09 o 
   4   6  11     1786.86     1689.49    119.94 o 
   6   6  11     2724.77     2689.42    147.44 o 
   8   6  11      601.88      612.00    179.98 o 
  10   6  11     1703.69     1729.84     99.98 o 
  12   6  11      419.44      233.45    166.71 o 
  14   6  11     1393.23     1349.05    109.97 o 
  16   6  11     3912.41     3846.54    197.03 o 
 -13   7  11      172.38       98.34    107.70 o 
 -11   7  11     4414.83     4094.81    175.28 o 
  -9   7  11     1319.49     1346.10    118.97 o 
  -7   7  11     1360.44     1534.17    118.34 o 
  -5   7  11      489.41      502.14    232.58 o 
  -3   7  11       43.75       23.29     32.04 o 
  -1   7  11     3920.08     3587.31    198.43 o 
   1   7  11     4989.04     5526.03    292.38 o 
   3   7  11      226.97      235.31    125.31 o 
   5   7  11      147.41      137.38     92.01 o 
   7   7  11      254.86      153.90    137.52 o 
   9   7  11     2069.90     2127.48    169.85 o 
  11   7  11     2048.32     1847.07    207.77 o 
 -28   0  12     5784.04     5818.79    228.34 o 
 -26   0  12      439.21      372.14    269.37 o 
 -24   0  12     1894.31     1828.71    157.46 o 
 -22   0  12     7468.78     7565.74    320.15 o 
 -20   0  12    11237.29    11557.03    395.68 o 
 -18   0  12     7630.18     7931.62    396.20 o 
 -16   0  12      489.42      501.79    286.96 o 
 -14   0  12    16988.65    16347.52    542.82 o 
 -12   0  12     4623.77     4711.83    283.82 o 
 -10   0  12     1214.61     1078.84    127.54 o 
  -8   0  12     7823.04     7691.59    248.93 o 
  -6   0  12     2517.87     2411.96    116.98 o 
  -4   0  12      704.79      730.50     35.94 o 
  -2   0  12    10009.45    10185.97    208.26 o 
   0   0  12    19192.79    18885.01    355.67 o 
   2   0  12    14806.38    14185.17    348.77 o 
   4   0  12     5867.49     5339.63    200.99 o 
   6   0  12      548.44      568.70     56.45 o 
   8   0  12     7920.59     8546.12    159.62 o 
  10   0  12    30572.37    30424.25    641.31 o 
  12   0  12     5784.23     5481.37    216.12 o 
  14   0  12       34.42       49.75     47.70 o 
  16   0  12     1992.55     1566.19    228.68 o 
  18   0  12     4886.47     5197.93    329.04 o 
  20   0  12      630.60      667.22    560.33 o 
  22   0  12      804.92      886.75    183.73 o 
  24   0  12      697.35      851.21    171.97 o 
 -29   1  12      967.29      973.96     99.26 o 
 -27   1  12     3229.17     3501.31    181.48 o 
 -25   1  12     4575.49     4619.20    174.45 o 
 -23   1  12     4860.54     5247.73    224.44 o 
 -21   1  12      455.72      396.92    177.10 o 
 -19   1  12     1290.58     1401.98    221.70 o 
 -17   1  12     4626.01     4780.17    229.07 o 
 -15   1  12    12391.31    12608.92    419.59 o 
 -13   1  12    16333.03    16865.04    625.67 o 
 -11   1  12      440.03      496.38    125.68 o 
  -9   1  12     1883.60     1906.54     77.91 o 
  -7   1  12    12243.69    11838.59    217.45 o 
  -5   1  12    24523.35    24423.44    331.12 o 
  -3   1  12     8995.47     8715.23    127.77 o 
  -1   1  12      657.75      627.95     16.88 o 
   1   1  12     4523.59     4444.39     82.08 o 
   3   1  12    10254.09     9916.68    182.13 o 
   5   1  12    11858.98    11777.25    207.74 o 
   7   1  12     7824.18     7594.45    144.84 o 
   9   1  12      194.83      148.20     50.89 o 
  11   1  12     1442.04     1368.73     45.82 o 
  13   1  12     4860.99     4947.78    130.73 o 
  15   1  12     6554.57     6630.11    239.62 o 
  17   1  12     5019.07     4974.90    226.10 o 
  19   1  12       97.67       66.83     44.16 o 
  21   1  12      589.66      441.57    303.51 o 
  23   1  12     2580.58     2759.72    226.77 o 
  25   1  12     2406.38     1948.34    255.47 o 
 -28   2  12     1040.83      996.21    115.19 o 
 -26   2  12      592.60      422.16    246.90 o 
 -24   2  12       61.77      104.08     82.21 o 
 -22   2  12     3130.68     3399.90    144.26 o 
 -20   2  12     7721.15     7841.85    225.50 o 
 -18   2  12     4932.73     4980.69    149.87 o 
 -16   2  12     3986.22     3787.03    148.33 o 
 -14   2  12      877.20      779.87     78.64 o 
 -12   2  12    13209.01    13180.59    321.35 o 
 -10   2  12    34370.00    31732.00   2676.31 o 
  -8   2  12     9893.10     8920.81    230.44 o 
  -6   2  12      434.76      357.29     34.09 o 
  -4   2  12     3032.91     3033.01     71.48 o 
  -2   2  12    12780.66    12642.20    216.82 o 
   0   2  12    11910.12    11614.13    259.75 o 
   2   2  12     5701.24     5690.11    133.71 o 
   4   2  12       63.42       93.87     35.84 o 
   6   2  12     4200.16     4178.58    190.72 o 
   8   2  12    11986.64    12195.75    232.90 o 
  10   2  12     1325.04     1391.12     75.00 o 
  12   2  12     2934.43     2966.11    102.16 o 
  14   2  12      615.11      573.17     72.51 o 
  16   2  12      632.13      655.24     90.56 o 
  18   2  12     2472.33     2404.39    131.34 o 
  20   2  12     7842.47     8479.58    321.32 o 
  22   2  12     2037.18     2114.29    194.22 o 
  24   2  12        4.39       38.99     57.17 o 
 -27   3  12     1456.96     1169.05     99.64 o 
 -25   3  12     4045.39     4659.70    238.79 o 
 -23   3  12     1272.93     1276.84    123.39 o 
 -21   3  12      904.69      938.75    338.16 o 
 -19   3  12      176.15      139.23    111.24 o 
 -17   3  12     8695.44     8621.85    233.66 o 
 -15   3  12     6445.01     6626.92    220.70 o 
 -13   3  12       76.92       43.98     32.20 o 
 -11   3  12     2476.97     2488.50    102.71 o 
  -9   3  12     1072.62      926.68     51.62 o 
  -7   3  12     8036.92     7771.20    150.95 o 
  -5   3  12     3326.64     2942.79     63.35 o 
  -3   3  12     5733.22     5367.77    168.48 o 
  -1   3  12      553.70      498.59     33.97 o 
   1   3  12       50.56       54.03     17.24 o 
   3   3  12     6378.72     6745.65    158.86 o 
   5   3  12     8075.40     8083.70    188.86 o 
   7   3  12     2966.22     2977.93     99.84 o 
   9   3  12     1778.11     1815.94     89.79 o 
  11   3  12      855.26      885.38    102.31 o 
  13   3  12     5355.57     5213.15    163.18 o 
  15   3  12     4384.96     4235.07    166.98 o 
  17   3  12       91.70      136.98     56.51 o 
  19   3  12      196.74      172.24    118.37 o 
  21   3  12      679.13      632.33     88.07 o 
  23   3  12      884.16      791.92    161.37 o 
 -24   4  12      441.88      326.39    254.01 o 
 -22   4  12     1273.31     1232.11    142.99 o 
 -20   4  12      681.87      627.90    256.73 o 
 -18   4  12      990.20      917.66     81.83 o 
 -16   4  12        5.82       11.23     40.88 o 
 -14   4  12     1607.49     1550.84     94.60 o 
 -12   4  12     1529.04     1377.54    103.03 o 
 -10   4  12      228.49      209.33     93.76 o 
  -8   4  12     2021.25     2032.13     95.96 o 
  -6   4  12      317.66      326.33     32.21 o 
  -4   4  12      865.07      716.99     46.65 o 
  -2   4  12     1555.13     1559.46     72.80 o 
   0   4  12     6153.00     6109.62    157.66 o 
   2   4  12     1081.73     1063.04     73.23 o 
   4   4  12      109.95      115.82     40.42 o 
   6   4  12       48.24       47.85     43.01 o 
   8   4  12       53.81       33.05     36.00 o 
  10   4  12     5641.00     5825.20    173.51 o 
  12   4  12     1801.53     1869.66     97.51 o 
  14   4  12       42.98       46.29     34.16 o 
  16   4  12      165.13      112.27     91.27 o 
  18   4  12      947.26     1032.78     94.76 o 
  20   4  12       94.50       46.79     51.89 o 
 -23   5  12      782.59      639.72    259.70 o 
 -21   5  12       31.55       43.91     59.59 o 
 -19   5  12      364.96      270.09    218.73 o 
 -17   5  12       13.28       40.93     42.42 o 
 -15   5  12      373.25      305.76    176.09 o 
 -13   5  12     5386.13     5244.96    194.96 o 
 -11   5  12      529.29      529.08    207.10 o 
  -9   5  12      402.59      360.86    111.96 o 
  -7   5  12       17.57       39.43     37.91 o 
  -5   5  12     1316.91     1221.70     95.57 o 
  -3   5  12      354.69      367.25     64.64 o 
  -1   5  12      148.97      185.28     65.73 o 
   1   5  12      834.27      819.98     63.66 o 
   3   5  12      307.00      294.36    108.84 o 
   5   5  12     1056.43     1056.51     85.66 o 
   7   5  12      413.08      356.25    145.94 o 
   9   5  12     1046.61     1002.79    101.73 o 
  11   5  12      160.27      123.06     49.67 o 
  13   5  12      156.65      183.26     83.10 o 
  15   5  12       31.34       59.43     37.29 o 
  17   5  12      662.64      560.91     94.58 o 
 -18   6  12       69.96       67.32     48.71 o 
 -16   6  12       25.48       32.10     38.24 o 
 -14   6  12        0.31       13.13     44.54 o 
 -12   6  12       10.39       24.99     37.87 o 
 -10   6  12      923.62      790.96    110.78 o 
  -8   6  12       34.26       53.29     51.36 o 
  -6   6  12        0.08       17.13     43.96 o 
  -4   6  12        3.78       34.25     33.17 o 
  -2   6  12      710.55      517.39    101.21 o 
   0   6  12      421.27      353.63    173.45 o 
   2   6  12      123.72      107.79     55.51 o 
   4   6  12      119.99       76.25     60.85 o 
   6   6  12      159.63      156.85     94.90 o 
   8   6  12     1360.07     1290.58    136.54 o 
  10   6  12      210.26      118.82     78.86 o 
  12   6  12       66.90       65.59     51.56 o 
  14   6  12      328.00      182.16    122.71 o 
 -13   7  12     1038.38      947.57    129.21 o 
 -11   7  12      148.26      129.84    112.22 o 
  -9   7  12      187.49      101.34     77.37 o 
  -7   7  12      184.75      105.62    102.39 o 
  -5   7  12       37.54       23.38     77.54 o 
  -3   7  12       88.99       65.54     58.46 o 
  -1   7  12      206.27      170.25    184.96 o 
   1   7  12       34.81       26.61     78.33 o 
   3   7  12        3.70       28.41     47.88 o 
   5   7  12      253.20      165.94     99.10 o 
   7   7  12       15.66       30.37     35.87 o 
   9   7  12      485.02      242.29    250.07 o 
 -27   1  13       77.51      111.28     79.29 o 
 -25   1  13       23.81       90.82     45.87 o 
 -23   1  13      590.16      414.82    221.20 o 
 -21   1  13      666.60      724.73    110.11 o 
 -19   1  13       26.95       31.68     42.67 o 
 -17   1  13     2467.39     2216.07    175.76 o 
 -15   1  13     1871.15     1824.69    209.85 o 
 -13   1  13    20045.66    20102.86    742.23 o 
 -11   1  13      176.83      184.29     79.61 o 
  -9   1  13     4183.55     3936.51    109.05 o 
  -7   1  13     2034.50     1931.87     58.17 o 
  -5   1  13      667.87      571.18     34.93 o 
  -3   1  13     7033.52     6708.10     86.08 o 
  -1   1  13     3235.39     3049.86     83.80 o 
   1   1  13        9.95       23.67     11.79 o 
   3   1  13      267.93      198.71     57.25 o 
   5   1  13     3301.70     2917.10     81.52 o 
   7   1  13     5133.71     4764.42    131.56 o 
   9   1  13      661.37      630.43     60.42 o 
  11   1  13       27.25       10.65     30.09 o 
  13   1  13       80.54       81.12     46.19 o 
  15   1  13       10.44       26.71     29.28 o 
  17   1  13      392.27      374.31    274.98 o 
  19   1  13        7.13       32.60     85.06 o 
  21   1  13     1458.15     1604.46    197.45 o 
  23   1  13        3.00       36.20     93.54 o 
 -28   2  13      602.19      480.53    122.57 o 
 -26   2  13      795.36      800.11    113.76 o 
 -24   2  13     1174.17     1259.53    142.78 o 
 -22   2  13      145.98      112.49     83.74 o 
 -20   2  13       26.19       16.14     32.24 o 
 -18   2  13     1370.97     1411.14    129.72 o 
 -16   2  13     3982.56     3994.51    141.79 o 
 -14   2  13       28.11       25.30     32.13 o 
 -12   2  13     1025.53     1045.55     65.75 o 
 -10   2  13        6.70       24.21     34.97 o 
  -8   2  13     1239.38     1213.09     52.52 o 
  -6   2  13     4365.60     4259.11    176.28 o 
  -4   2  13     2460.00     2270.71     56.42 o 
  -2   2  13       42.29       43.34     14.89 o 
   0   2  13      113.40       92.87     33.18 o 
   2   2  13     1465.82     1388.13     81.22 o 
   4   2  13     7218.09     7313.55    161.79 o 
   6   2  13     6148.87     6048.29    149.08 o 
   8   2  13      538.61      486.23     64.77 o 
  10   2  13      938.75      967.15     72.90 o 
  12   2  13      890.71      927.97     64.89 o 
  14   2  13     2314.05     2259.10    102.72 o 
  16   2  13      151.71      167.75    104.62 o 
  18   2  13        1.73      -11.48     41.42 o 
  20   2  13       83.53       76.88     77.54 o 
  22   2  13       66.07       72.53     95.57 o 
 -25   3  13      211.69      261.27    144.60 o 
 -23   3  13     5121.96     4937.96    246.99 o 
 -21   3  13     2192.39     2176.13    149.08 o 
 -19   3  13     2080.04     2078.79    137.12 o 
 -17   3  13        9.09       -3.59     32.84 o 
 -15   3  13     1758.64     1555.28     87.19 o 
 -13   3  13      759.99      645.23     91.28 o 
 -11   3  13     7941.73     8008.72    230.83 o 
  -9   3  13     1812.44     1779.02     91.08 o 
  -7   3  13       35.40       49.26     18.84 o 
  -5   3  13     2224.59     2178.38     62.98 o 
  -3   3  13      180.33      177.31     32.82 o 
  -1   3  13     2159.52     2221.54     63.73 o 
   1   3  13     4643.93     4711.40    129.15 o 
   3   3  13      400.42      491.98    136.64 o 
   5   3  13      326.37      373.34    113.91 o 
   7   3  13     9689.27    10295.51    281.00 o 
   9   3  13     2828.09     3177.99    126.73 o 
  11   3  13     3370.96     3343.15    135.78 o 
  13   3  13      443.36      453.21    149.19 o 
  15   3  13        8.62       40.59     34.74 o 
  17   3  13     1365.85     1426.43     95.79 o 
  19   3  13     2810.29     3016.23    173.67 o 
  21   3  13      155.30      164.79    164.87 o 
 -24   4  13     1454.25     1414.71    150.01 o 
 -22   4  13      436.05      303.74    210.71 o 
 -20   4  13      719.94      669.35    225.05 o 
 -18   4  13     3110.61     2997.16    151.21 o 
 -16   4  13     2264.08     2229.01    173.62 o 
 -14   4  13    10464.14    10730.04    255.57 o 
 -12   4  13       83.67       80.72     36.26 o 
 -10   4  13     2293.70     2182.15    104.99 o 
  -8   4  13     4837.84     4925.27    199.31 o 
  -6   4  13     2608.71     2574.59     84.86 o 
  -4   4  13     2851.95     3109.65    114.30 o 
  -2   4  13     2387.07     2521.88     73.78 o 
   0   4  13     2278.80     2117.15     67.23 o 
   2   4  13     3702.83     3779.82    166.85 o 
   4   4  13     1417.60     1498.95    112.71 o 
   6   4  13      294.88      309.33    113.84 o 
   8   4  13     3807.65     3741.94    141.46 o 
  10   4  13       37.48       56.33     45.95 o 
  12   4  13     2801.88     2801.75    124.61 o 
  14   4  13     1372.29     1521.09     96.47 o 
  16   4  13     2262.82     2463.32    122.16 o 
  18   4  13      208.77      133.74     75.55 o 
  20   4  13      106.17       83.66     83.60 o 
 -21   5  13     2330.48     2408.23    185.91 o 
 -19   5  13     3225.94     3307.31    229.12 o 
 -17   5  13      481.52      411.92    109.06 o 
 -15   5  13      128.01      125.76     70.91 o 
 -13   5  13     6393.07     6436.54    274.32 o 
 -11   5  13     4421.90     4673.45    175.88 o 
  -9   5  13     3290.15     3647.01    137.44 o 
  -7   5  13      548.14      504.03     74.69 o 
  -5   5  13      487.78      375.06    117.21 o 
  -3   5  13     8874.69     8832.38    227.11 o 
  -1   5  13     8565.06     8902.06    320.85 o 
   1   5  13     1941.65     2215.46    140.39 o 
   3   5  13      987.95     1006.32     88.97 o 
   5   5  13     1643.31     1543.35     94.11 o 
   7   5  13     1479.78     1503.14    100.02 o 
   9   5  13     3640.22     4000.84    184.05 o 
  11   5  13     1265.36     1340.84     96.40 o 
  13   5  13       75.88      126.54     75.55 o 
  15   5  13     1506.48     1359.82    109.19 o 
  17   5  13      604.04      538.26    125.91 o 
 -18   6  13      547.02      415.80    598.22 o 
 -16   6  13     3813.00     3746.83    151.82 o 
 -14   6  13      330.42      400.48     86.44 o 
 -12   6  13     2386.65     2432.94    142.57 o 
 -10   6  13       15.69       28.68     37.77 o 
  -8   6  13     2015.90     1982.39    125.83 o 
  -6   6  13     8622.35     8949.08    293.80 o 
  -4   6  13     3178.76     3475.67    267.12 o 
  -2   6  13      148.95       68.08     80.91 o 
   0   6  13       76.27       67.00     59.71 o 
   2   6  13     2359.03     2392.06    155.50 o 
   4   6  13     5342.85     5679.63    298.37 o 
   6   6  13     4020.60     4092.98    184.59 o 
   8   6  13      207.74      131.41     73.13 o 
  10   6  13      511.49      302.49    211.39 o 
  12   6  13     1052.01      977.66     84.04 o 
 -11   7  13     1426.57     1657.46    289.83 o 
  -9   7  13     1283.46     1383.58    190.57 o 
  -7   7  13      229.29      302.62    234.28 o 
  -5   7  13     2396.75     1960.56    192.73 o 
  -3   7  13      134.87      208.41    142.27 o 
  -1   7  13     1011.71      902.95    160.32 o 
   1   7  13     2388.12     2529.48    213.49 o 
   3   7  13       70.20       74.50     64.76 o 
   5   7  13       95.95       46.45     44.99 o 
 -28   0  14      185.75       94.17     77.93 o 
 -26   0  14       10.98       33.96     44.53 o 
 -24   0  14     6614.52     7020.08    575.36 o 
 -22   0  14     6162.32     7354.05    518.25 o 
 -20   0  14     5629.91     5598.32    332.69 o 
 -18   0  14     4425.94     4380.96    298.20 o 
 -16   0  14     2770.62     2550.49    304.21 o 
 -14   0  14     4167.17     4198.02    257.17 o 
 -12   0  14    26398.29    27055.18    614.95 o 
 -10   0  14     8198.72     8149.56    201.63 o 
  -8   0  14     2564.79     2457.88    115.44 o 
  -6   0  14     5459.59     5240.81    207.47 o 
  -4   0  14     7353.41     7210.55    146.65 o 
  -2   0  14     1752.71     1695.49     83.01 o 
   0   0  14    13494.82    12857.48    276.27 o 
   2   0  14     3422.55     3054.36    212.48 o 
   4   0  14      812.23      860.09    125.97 o 
   6   0  14    30077.88    30882.08    802.34 o 
   8   0  14      184.26      226.07    207.77 o 
  10   0  14     3852.44     3350.99    403.78 o 
  12   0  14     4266.08     3903.74    374.77 o 
  14   0  14     1720.51     1620.35    637.16 o 
  16   0  14     2821.02     2754.60    258.47 o 
  18   0  14     8866.43    10425.14    449.52 o 
  20   0  14     1357.65     1253.16    205.94 o 
  22   0  14      227.23      241.22    200.98 o 
 -27   1  14     3650.92     3664.82    235.88 o 
 -25   1  14     3524.94     3688.82    190.99 o 
 -23   1  14      960.82     1000.93    102.34 o 
 -21   1  14      896.76      977.70    157.58 o 
 -19   1  14     3904.74     4288.39    408.09 o 
 -17   1  14     8622.97     8737.77    341.90 o 
 -15   1  14     6933.76     7545.14    258.20 o 
 -13   1  14      584.93      568.44    164.79 o 
 -11   1  14      126.00      183.52     81.91 o 
  -9   1  14    10097.12     9675.35    338.78 o 
  -7   1  14    16354.00    15728.16    563.12 o 
  -5   1  14     5680.95     5702.72     98.80 o 
  -3   1  14     1229.50     1200.26     42.13 o 
  -1   1  14      510.56      496.24     45.47 o 
   1   1  14    10075.51    10051.50    176.19 o 
   3   1  14     9896.98    10041.90    286.09 o 
   5   1  14     3489.49     3518.68    103.22 o 
   7   1  14     3567.36     3408.96    119.89 o 
   9   1  14      712.39      772.91     71.04 o 
  11   1  14     4100.05     4104.06    172.01 o 
  13   1  14     5543.69     5693.99    253.91 o 
  15   1  14     4752.07     5213.00    346.68 o 
  17   1  14      535.30      518.49    240.18 o 
  19   1  14      346.95      331.77    259.08 o 
  21   1  14     2416.96     2689.12    232.65 o 
  23   1  14     2577.54     2623.74    219.66 o 
 -26   2  14      359.94      229.91    166.52 o 
 -24   2  14      858.69      883.65    132.02 o 
 -22   2  14     5056.02     5079.95    272.30 o 
 -20   2  14     5011.23     5312.34    234.57 o 
 -18   2  14       29.35       27.11     45.01 o 
 -16   2  14       63.05       83.24     40.10 o 
 -14   2  14     7383.57     7605.08    219.37 o 
 -12   2  14     2192.62     2254.04     89.40 o 
 -10   2  14     7617.95     6855.67    850.08 o 
  -8   2  14      413.14      360.82     61.93 o 
  -6   2  14       34.42       35.08     12.37 o 
  -4   2  14     6034.41     6129.02     97.30 o 
  -2   2  14    29720.45    29664.83    277.59 o 
   0   2  14     4748.72     4797.67    132.08 o 
   2   2  14      462.71      490.85     65.24 o 
   4   2  14      728.58      712.30     66.63 o 
   6   2  14      189.51      206.94     79.06 o 
   8   2  14    30006.50    32020.67    773.80 o 
  10   2  14     4474.61     4794.90    163.46 o 
  12   2  14      309.56      199.12     97.71 o 
  14   2  14      248.28      272.68    126.09 o 
  16   2  14     2918.74     3325.75    243.21 o 
  18   2  14      346.22      251.21    254.41 o 
  20   2  14     1434.18     1653.91    157.95 o 
  22   2  14      137.54       91.51    135.02 o 
 -25   3  14     1237.82     1036.78    143.39 o 
 -23   3  14       79.51       60.93     55.41 o 
 -21   3  14       63.15      112.73     71.96 o 
 -19   3  14     2470.78     2440.29    144.59 o 
 -17   3  14     3958.24     4026.93    153.93 o 
 -15   3  14     4110.01     4074.62    145.44 o 
 -13   3  14     3483.92     3380.04    147.56 o 
 -11   3  14     3062.38     2885.77    140.76 o 
  -9   3  14     1565.75     1640.15     90.98 o 
  -7   3  14     3332.66     3249.25     80.34 o 
  -5   3  14    10204.19     9726.22    208.65 o 
  -3   3  14      985.75      894.52     45.81 o 
  -1   3  14     2512.39     2451.57    102.96 o 
   1   3  14     1514.50     1502.77     80.36 o 
   3   3  14     6510.57     6452.38    179.07 o 
   5   3  14    10407.19    10563.55    254.99 o 
   7   3  14     2304.28     2106.12    109.14 o 
   9   3  14      449.89      447.61    183.81 o 
  11   3  14     2739.89     2762.53    122.60 o 
  13   3  14     3275.14     3314.85    145.65 o 
  15   3  14      304.08      275.71    154.89 o 
  17   3  14       11.87       19.81     64.32 o 
  19   3  14      310.49      252.68    190.26 o 
  21   3  14      278.55      213.53    158.17 o 
 -22   4  14     1607.79     1564.27    136.61 o 
 -20   4  14      193.31      165.22    141.25 o 
 -18   4  14      740.95      727.26     86.58 o 
 -16   4  14       26.05       19.27     33.89 o 
 -14   4  14      924.58      877.94     86.61 o 
 -12   4  14     6496.51     6444.37    178.48 o 
 -10   4  14      752.73      746.76     79.06 o 
  -8   4  14      875.84      862.42     71.69 o 
  -6   4  14      991.90      874.90     73.32 o 
  -4   4  14     3020.08     2814.20    102.45 o 
  -2   4  14       60.90       71.65     39.73 o 
   0   4  14     1772.09     1736.46     93.26 o 
   2   4  14       88.07       77.67     51.14 o 
   4   4  14      620.12      554.66    200.73 o 
   6   4  14     2765.26     2640.84    120.27 o 
   8   4  14      485.74      418.04    188.84 o 
  10   4  14     1039.88     1002.02    118.92 o 
  12   4  14     1012.10      916.29     94.15 o 
  14   4  14       33.75       42.68     36.21 o 
  16   4  14      292.98      167.14    131.49 o 
  18   4  14     3910.92     4120.60    223.94 o 
 -19   5  14      589.31      539.59    130.98 o 
 -17   5  14      798.52      572.48    102.13 o 
 -15   5  14       44.12       58.60     48.00 o 
 -13   5  14      885.27      744.06    115.48 o 
 -11   5  14      278.08      176.75     99.95 o 
  -9   5  14     1399.28     1150.07     79.12 o 
  -7   5  14      838.08      761.62    105.18 o 
  -5   5  14      157.32      162.21     90.69 o 
  -3   5  14       12.77       10.10     41.93 o 
  -1   5  14      336.76      343.41    120.47 o 
   1   5  14      669.53      616.35    307.82 o 
   3   5  14      552.78      536.75    280.45 o 
   5   5  14      204.58      163.47    109.26 o 
   7   5  14     4395.91     4188.67    203.32 o 
   9   5  14      146.00      136.26     74.12 o 
  11   5  14      424.78      311.46    155.61 o 
  13   5  14      372.42      224.87    148.72 o 
  15   5  14      271.68      169.90    104.24 o 
 -16   6  14      175.61      113.67    106.65 o 
 -14   6  14       30.45       41.49     62.46 o 
 -12   6  14      165.23      113.70    111.83 o 
 -10   6  14      690.10      543.62    389.31 o 
  -8   6  14        6.04       94.35    117.08 o 
  -6   6  14        3.28        1.37     76.86 o 
  -4   6  14       25.95       46.73     80.73 o 
  -2   6  14     2003.73     1863.61    167.02 o 
   0   6  14        8.80       52.93     67.71 o 
   2   6  14        0.07       22.23     46.78 o 
   4   6  14        0.67       26.33     45.70 o 
   6   6  14      194.04      183.05     79.89 o 
   8   6  14      978.79      733.97    127.98 o 
  10   6  14       51.76       57.84     40.19 o 
  -7   7  14        5.83       19.25     59.08 o 
  -5   7  14       42.48       27.83     52.73 o 
  -3   7  14       54.57       33.61     60.59 o 
  -1   7  14      193.83      131.99     82.44 o 
   1   7  14       77.70       13.33     98.79 o 
 -27   1  15        0.42       20.61     34.78 o 
 -25   1  15     1429.16     1335.85    164.52 o 
 -23   1  15      997.23     1167.31     82.52 o 
 -21   1  15      183.94       99.02     58.76 o 
 -19   1  15      155.25       83.61     82.92 o 
 -17   1  15      395.48      239.80    179.80 o 
 -15   1  15     4881.86     4284.77    203.13 o 
 -13   1  15      264.75      277.79    161.31 o 
 -11   1  15     4914.47     4565.70    195.61 o 
  -9   1  15       71.40       63.62     32.81 o 
  -7   1  15     2094.53     2045.48     67.39 o 
  -5   1  15     4377.05     4074.79     92.51 o 
  -3   1  15      146.67      182.53     18.54 o 
  -1   1  15    11510.95    11355.58    219.10 o 
   1   1  15       24.04       35.99     29.65 o 
   3   1  15      707.65      605.88     64.46 o 
   5   1  15      484.87      669.86     59.43 o 
   7   1  15     6791.31     6557.68    182.74 o 
   9   1  15      835.45      584.37    131.13 o 
  11   1  15      136.20      128.58    122.05 o 
  13   1  15        7.02       44.98     70.82 o 
  15   1  15     1278.54     1355.40    169.40 o 
  17   1  15      742.11      927.84    183.15 o 
  19   1  15      135.54       89.34     75.96 o 
  21   1  15       20.65       40.00    101.55 o 
 -26   2  15     1565.69     1572.52    182.90 o 
 -24   2  15       78.39       54.25     64.19 o 
 -22   2  15       55.01       53.66     45.60 o 
 -20   2  15      920.38      856.62    209.20 o 
 -18   2  15     2958.50     3188.46    172.32 o 
 -16   2  15     2296.12     2405.63    166.72 o 
 -14   2  15      120.89       97.06     50.15 o 
 -12   2  15      442.56      411.33     64.26 o 
 -10   2  15     2556.05     2531.85     91.77 o 
  -8   2  15     1956.92     1991.10     63.52 o 
  -6   2  15      330.97      316.50     42.78 o 
  -4   2  15     2067.70     1969.96     61.89 o 
  -2   2  15      234.08      218.22     72.55 o 
   0   2  15     1530.17     1581.78     77.63 o 
   2   2  15     1060.10     1032.27     69.72 o 
   4   2  15     2847.15     2990.56    102.64 o 
   6   2  15        7.04       37.70     28.22 o 
   8   2  15        2.45       19.65     28.67 o 
  10   2  15      496.60      535.28     76.11 o 
  12   2  15     1687.12     1859.85    148.93 o 
  14   2  15      674.29      622.15    139.45 o 
  16   2  15       63.50       72.56     78.08 o 
  18   2  15      164.27      127.58    151.43 o 
  20   2  15       21.17       50.93     74.48 o 
 -23   3  15      938.51      897.34    102.27 o 
 -21   3  15      851.77      911.89    104.96 o 
 -19   3  15     1065.15      997.45    141.78 o 
 -17   3  15       17.45       15.33     28.36 o 
 -15   3  15     9221.83     9079.96    239.14 o 
 -13   3  15     2591.86     2526.13    107.09 o 
 -11   3  15     1013.10     1240.64     86.27 o 
  -9   3  15     1666.91     1777.91     81.24 o 
  -7   3  15      184.22      183.57     34.20 o 
  -5   3  15    10912.55    10180.60    402.95 o 
  -3   3  15     5807.25     5847.29    176.50 o 
  -1   3  15       70.79      104.74     45.59 o 
   1   3  15      260.73      284.06    115.23 o 
   3   3  15       69.05       50.66     34.95 o 
   5   3  15      281.96      284.42     98.81 o 
   7   3  15      144.31      167.48     73.07 o 
   9   3  15      586.78      703.21    153.39 o 
  11   3  15     1063.91     1050.96     96.68 o 
  13   3  15        5.15       46.69     30.61 o 
  15   3  15      168.93      191.49    142.76 o 
  17   3  15      713.79      779.08    177.32 o 
  19   3  15     2023.65     2133.62    198.80 o 
 -22   4  15      662.84      603.57    116.17 o 
 -20   4  15     1164.85     1243.58    114.05 o 
 -18   4  15     1837.45     1817.93    164.90 o 
 -16   4  15     1253.42     1307.88    139.49 o 
 -14   4  15      711.28      678.97     73.87 o 
 -12   4  15        7.01       23.67     44.05 o 
 -10   4  15      938.05      945.69     78.84 o 
  -8   4  15     3697.39     3756.92    134.09 o 
  -6   4  15     5604.34     5994.00    204.48 o 
  -4   4  15       36.95       70.81     45.07 o 
  -2   4  15        6.90       29.13     29.74 o 
   0   4  15     1148.18     1314.87     95.84 o 
   2   4  15     5727.88     6283.18    184.60 o 
   4   4  15     1970.80     2046.40    122.03 o 
   6   4  15     2319.76     2580.69    114.77 o 
   8   4  15      771.79      740.35     90.68 o 
  10   4  15     2415.98     2475.22    110.51 o 
  12   4  15     1781.49     1931.46    104.99 o 
  14   4  15     1029.62     1014.39    106.67 o 
  16   4  15      952.66     1004.08    124.52 o 
 -19   5  15      224.17      209.54    117.88 o 
 -17   5  15      316.23      154.65    163.96 o 
 -15   5  15      230.45      178.01    143.55 o 
 -13   5  15     5172.79     5176.09    229.09 o 
 -11   5  15     2303.50     2303.26    155.84 o 
  -9   5  15      323.17      258.93    259.99 o 
  -7   5  15      616.45      495.35    332.12 o 
  -5   5  15      413.78      456.60    191.65 o 
  -3   5  15     3178.10     3239.02    189.80 o 
  -1   5  15     3619.10     3630.07    255.24 o 
   1   5  15     1705.69     1766.53    126.36 o 
   3   5  15       35.59       34.41     37.26 o 
   5   5  15     6422.69     6665.67    295.06 o 
   7   5  15     3769.88     4229.54    162.97 o 
   9   5  15     2885.90     2954.95    150.19 o 
  11   5  15      105.12      143.61     67.61 o 
  13   5  15      512.99      376.21    121.71 o 
 -14   6  15      493.97      363.41    361.11 o 
 -12   6  15      309.61      116.67    156.76 o 
 -10   6  15     2400.63     2608.43    213.07 o 
  -8   6  15     3553.00     3464.39    301.93 o 
  -6   6  15     1628.95     1839.27    228.70 o 
  -4   6  15     1785.72     1906.96    228.94 o 
  -2   6  15      534.09      323.25    204.54 o 
   0   6  15     3353.63     3350.48    272.36 o 
   2   6  15     1956.13     2072.51    155.12 o 
   4   6  15     1156.85     1246.29    114.64 o 
   6   6  15       38.87       42.95     43.60 o 
   8   6  15       40.30       70.81     52.07 o 
 -26   0  16     2382.36     2411.23    225.02 o 
 -24   0  16     3452.88     3978.23    343.93 o 
 -22   0  16     6248.06     6475.14    373.20 o 
 -20   0  16      170.72      169.61    140.34 o 
 -18   0  16        6.27       26.13     61.42 o 
 -16   0  16    10697.29    11211.79    444.55 o 
 -14   0  16     2312.96     2247.06    243.05 o 
 -12   0  16     8128.11     7751.03    405.87 o 
 -10   0  16      200.11      126.83     65.93 o 
  -8   0  16      132.63      120.85     52.71 o 
  -6   0  16      378.84      492.67    134.85 o 
  -4   0  16    33789.32    33237.78   1143.13 o 
  -2   0  16     2244.53     2582.21     99.97 o 
   0   0  16       50.30       64.03    109.50 o 
   2   0  16      920.48      747.71    127.54 o 
   4   0  16      368.84      545.17    447.95 o 
   6   0  16    20783.24    20637.01    859.31 o 
   8   0  16     4751.37     4906.53    348.11 o 
  10   0  16     1103.79     1183.90    171.44 o 
  12   0  16      209.82      176.67    181.11 o 
  14   0  16     4428.23     4762.01    403.26 o 
  16   0  16      300.05      134.07    137.47 o 
  18   0  16     2340.39     2943.81    352.82 o 
  20   0  16     2009.60     2281.04    283.04 o 
 -25   1  16      473.68      300.42    329.13 o 
 -23   1  16      172.40      166.05    114.94 o 
 -21   1  16     2369.33     2305.44    160.30 o 
 -19   1  16     5061.43     5510.13    290.32 o 
 -17   1  16     3605.17     3809.48    219.36 o 
 -15   1  16     3357.87     3373.05    320.67 o 
 -13   1  16       41.89       41.98     40.15 o 
 -11   1  16     5530.96     6037.47    235.41 o 
  -9   1  16     8534.98     8586.98    195.89 o 
  -7   1  16     7585.41     7901.67    184.03 o 
  -5   1  16     3122.61     3130.16     73.22 o 
  -3   1  16      283.15      307.80    125.20 o 
  -1   1  16     8566.20     8199.95    603.64 o 
   1   1  16     8330.45     8601.10    254.95 o 
   3   1  16     5022.86     5137.61    171.95 o 
   5   1  16      770.73      641.07    117.48 o 
   7   1  16      602.22      642.14    324.75 o 
   9   1  16     2674.03     2774.34    171.14 o 
  11   1  16     4260.19     4471.79    228.59 o 
  13   1  16     3486.44     3824.12    227.57 o 
  15   1  16      395.72      369.34    295.32 o 
  17   1  16      178.32      175.99    117.99 o 
  19   1  16      677.57      496.10    487.86 o 
 -24   2  16     4211.52     4709.59    286.67 o 
 -22   2  16     1878.96     2049.31    160.44 o 
 -20   2  16     3222.90     3279.41    253.25 o 
 -18   2  16      469.74      399.83    264.94 o 
 -16   2  16      946.84      926.41    131.79 o 
 -14   2  16    13795.82    15004.53    514.07 o 
 -12   2  16     3940.05     4343.48    147.38 o 
 -10   2  16     5821.31     5755.32    152.71 o 
  -8   2  16      679.32      703.48     59.41 o 
  -6   2  16     9512.61     9598.09    188.33 o 
  -4   2  16      242.32      302.29    102.97 o 
  -2   2  16    11709.14    11477.49    257.48 o 
   0   2  16     4016.74     3863.28    136.29 o 
   2   2  16     2352.47     2299.23     89.74 o 
   4   2  16    10679.83    10263.87    178.49 o 
   6   2  16      713.85      822.53     84.06 o 
   8   2  16     4154.77     4283.29    220.37 o 
  10   2  16      562.77      492.48    313.51 o 
  12   2  16     2086.88     2126.38    167.69 o 
  14   2  16     1098.18     1142.30    144.29 o 
  16   2  16     6950.22     7724.45    327.73 o 
  18   2  16     1065.11     1132.34    476.71 o 
 -23   3  16        2.81        3.37     64.67 o 
 -21   3  16     1469.60     1568.93    120.42 o 
 -19   3  16     3714.92     3829.63    194.09 o 
 -17   3  16     5843.26     5969.46    246.48 o 
 -15   3  16      290.12      208.74    107.38 o 
 -13   3  16      575.88      563.63     80.95 o 
 -11   3  16      987.51      906.49    115.37 o 
  -9   3  16     5303.33     5387.44    126.33 o 
  -7   3  16     3420.91     3213.54    106.41 o 
  -5   3  16       20.74       34.99     31.28 o 
  -3   3  16      726.66      716.65     92.93 o 
  -1   3  16       85.97       88.58     46.86 o 
   1   3  16     4197.17     4091.59    143.23 o 
   3   3  16     3674.58     3569.89    125.42 o 
   5   3  16     1026.79     1054.22     99.50 o 
   7   3  16        3.55        4.61     50.70 o 
   9   3  16     1936.80     1947.47    116.78 o 
  11   3  16     2990.43     2882.51    187.09 o 
  13   3  16      848.37      802.13    115.93 o 
  15   3  16      530.40      322.37    338.42 o 
  17   3  16       45.51       63.98     83.05 o 
 -20   4  16      182.61      100.83    114.25 o 
 -18   4  16        2.00       17.47     42.26 o 
 -16   4  16      514.10      407.22    138.35 o 
 -14   4  16       75.26       89.00     50.00 o 
 -12   4  16     2229.74     1987.53    122.75 o 
 -10   4  16        6.16       34.20     69.52 o 
  -8   4  16       46.94       92.57     77.14 o 
  -6   4  16      703.80      563.86    210.48 o 
  -4   4  16     8249.79     8101.80    401.77 o 
  -2   4  16      248.47      310.86    145.53 o 
   0   4  16        4.60       13.56     42.13 o 
   2   4  16       73.43       73.83     42.80 o 
   4   4  16       19.27       43.32     36.65 o 
   6   4  16     4157.53     4303.76    193.04 o 
   8   4  16      251.32      214.01     97.19 o 
  10   4  16       16.85       41.80     31.00 o 
  12   4  16      327.92      261.49    191.79 o 
  14   4  16      309.27      202.07    152.82 o 
 -17   5  16       12.25       31.62     93.30 o 
 -15   5  16     2083.10     1833.50    167.76 o 
 -13   5  16       26.28       47.83     64.55 o 
 -11   5  16      883.79      798.85    119.65 o 
  -9   5  16      135.27       97.78     52.90 o 
  -7   5  16       48.40       47.07     45.17 o 
  -5   5  16      985.69      958.08    122.24 o 
  -3   5  16      180.04      160.05     81.86 o 
  -1   5  16     1958.55     1808.06    168.33 o 
   1   5  16      325.12      261.12    183.27 o 
   3   5  16      238.71      180.06    102.61 o 
   5   5  16        9.24       -8.65     67.19 o 
   7   5  16      137.52       95.65     59.40 o 
   9   5  16      460.82      472.59    108.04 o 
  11   5  16      205.99      166.62     96.89 o 
 -12   6  16       64.99       70.56    110.29 o 
 -10   6  16       77.44       52.18     68.46 o 
  -8   6  16      161.81      135.16    129.98 o 
  -6   6  16        1.64       22.06     75.30 o 
  -4   6  16      114.73      121.53    119.70 o 
  -2   6  16      216.30       81.11     55.49 o 
   0   6  16        0.00       -7.49     64.85 o 
   2   6  16        1.39       -2.04     45.73 o 
   4   6  16      464.81      275.94    165.77 o 
   6   6  16      185.60      157.49    105.44 o 
 -23   1  17      306.64      233.31    164.45 o 
 -21   1  17     1622.74     1729.89    125.85 o 
 -19   1  17       10.21       -7.59     64.20 o 
 -17   1  17      428.14      369.75    269.45 o 
 -15   1  17     3008.74     2894.03    149.68 o 
 -13   1  17      693.93      746.15    134.50 o 
 -11   1  17      253.71      214.52     94.34 o 
  -9   1  17      495.96      397.73     66.74 o 
  -7   1  17     5329.59     5372.25    158.65 o 
  -5   1  17     4273.44     4205.43    155.06 o 
  -3   1  17      217.26      193.68     87.75 o 
  -1   1  17      918.26      809.38     72.42 o 
   1   1  17       14.99       14.76     61.14 o 
   3   1  17      828.95      734.29    360.59 o 
   5   1  17      440.67      358.62    199.24 o 
   7   1  17      345.77      250.73    169.29 o 
   9   1  17      225.54      227.89    120.20 o 
  11   1  17       28.38       61.07    121.57 o 
  13   1  17       26.17       75.12     70.77 o 
  15   1  17      153.15      122.05    110.59 o 
  17   1  17       27.99       23.95     88.70 o 
  19   1  17     1817.00     1777.12    245.29 o 
 -22   2  17      164.66       88.60     84.57 o 
 -20   2  17      864.21      944.83    129.47 o 
 -18   2  17     2894.31     3026.15    179.89 o 
 -16   2  17        9.60       20.00     32.29 o 
 -14   2  17       10.73        2.94     47.65 o 
 -12   2  17     1004.05      903.34    136.35 o 
 -10   2  17      766.80      813.69     59.54 o 
  -8   2  17      492.03      540.59     86.90 o 
  -6   2  17      942.55      939.03     86.66 o 
  -4   2  17      285.31      320.47    111.06 o 
  -2   2  17      493.66      526.00    119.70 o 
   0   2  17      222.94      262.34     85.47 o 
   2   2  17     1414.27     1483.07     80.65 o 
   4   2  17     3373.52     3311.23    225.96 o 
   6   2  17      373.94      351.43    215.93 o 
   8   2  17     1131.78     1236.03    156.20 o 
  10   2  17     1286.65     1378.52    154.78 o 
  12   2  17     1123.13     1330.13    138.32 o 
  14   2  17        9.92        0.67     70.70 o 
  16   2  17       89.95      135.12    146.88 o 
  18   2  17      729.98      709.34    359.81 o 
 -21   3  17      137.91       73.18    220.05 o 
 -19   3  17       66.07       39.44     35.47 o 
 -17   3  17       41.30        1.57    110.81 o 
 -15   3  17      535.92      501.33     74.45 o 
 -13   3  17     1831.48     1823.97     96.84 o 
 -11   3  17      342.93      353.25    298.70 o 
  -9   3  17      160.91      111.67     66.44 o 
  -7   3  17      129.12       82.14     39.60 o 
  -5   3  17     1217.27     1241.60     72.55 o 
  -3   3  17     2779.34     3093.46    113.61 o 
  -1   3  17     2017.04     2003.13     98.37 o 
   1   3  17      102.07       81.88     42.69 o 
   3   3  17     1241.83     1425.61     85.45 o 
   5   3  17     4209.93     4468.90    146.03 o 
   7   3  17     2184.19     2426.22    145.93 o 
   9   3  17      370.07      396.30    231.16 o 
  11   3  17        1.61       22.94     46.00 o 
  13   3  17      501.41      469.35    405.14 o 
  15   3  17     1907.03     2188.98    177.64 o 
 -18   4  17      415.34      351.03    161.73 o 
 -16   4  17     1998.81     1952.07    175.84 o 
 -14   4  17      136.46      131.76    109.18 o 
 -12   4  17     1118.16     1181.65    130.91 o 
 -10   4  17     4588.26     4613.19    336.62 o 
  -8   4  17     3005.54     2846.60    207.77 o 
  -6   4  17      185.78      204.91     91.33 o 
  -4   4  17      211.75      246.64    105.82 o 
  -2   4  17     1692.33     1672.89    126.47 o 
   0   4  17     5445.40     5405.48    251.58 o 
   2   4  17     2340.67     2665.41    110.99 o 
   4   4  17      463.51      248.62    128.05 o 
   6   4  17      370.28      283.55    142.14 o 
   8   4  17      374.82      359.78    202.88 o 
  10   4  17     1581.39     1690.81    143.58 o 
  12   4  17      856.10      986.81    117.63 o 
  14   4  17      737.97      595.35    618.87 o 
 -15   5  17     2253.18     2578.88    211.69 o 
 -13   5  17     1735.90     1887.12    213.65 o 
 -11   5  17     1457.55     1465.20    189.14 o 
  -9   5  17       93.13       97.94     86.98 o 
  -7   5  17     4144.07     4214.50    289.81 o 
  -5   5  17     2574.17     2897.20    161.66 o 
  -3   5  17     1887.86     1954.59    127.52 o 
  -1   5  17      377.73      315.28    179.94 o 
   1   5  17       39.38       11.45     47.12 o 
   3   5  17      383.20      238.94    188.28 o 
   5   5  17     1686.37     1816.92    147.56 o 
   7   5  17     2357.61     2554.55    142.58 o 
   9   5  17      113.04      132.05     72.14 o 
  -6   6  17      793.27      824.07    156.56 o 
  -4   6  17      873.55      614.09    307.48 o 
  -2   6  17      741.94      797.21    113.15 o 
   0   6  17     1366.53     1320.54    111.57 o 
   2   6  17      994.53      957.95    151.58 o 
 -22   0  18     2097.83     2261.96    200.71 o 
 -20   0  18        2.53       28.75     85.98 o 
 -18   0  18     4079.26     4785.00    341.58 o 
 -16   0  18     5629.77     5813.67    474.87 o 
 -10   0  18       99.59       77.83     66.56 o 
  -8   0  18     1158.80     1140.52    149.75 o 
  -6   0  18     1018.24     1257.34    154.98 o 
  -4   0  18    10607.63     9823.25    643.96 o 
  -2   0  18     3091.95     3268.15    289.05 o 
   0   0  18      151.19      174.32    125.97 o 
   2   0  18      841.92      814.10    415.54 o 
   4   0  18     8384.57     9285.14    452.65 o 
   6   0  18     8235.32     8616.35    433.57 o 
   8   0  18     1100.59     1022.91    190.78 o 
  10   0  18      848.44      932.75    659.12 o 
  12   0  18     2971.64     3169.36    344.72 o 
  14   0  18     4879.12     5790.41    507.54 o 
  16   0  18     4634.58     4713.92    330.87 o 
 -23   1  18     1492.75     1531.29    140.53 o 
 -21   1  18     4109.49     4422.67    192.51 o 
 -19   1  18     3206.09     3409.39    194.52 o 
 -17   1  18     1297.79     1219.06    105.68 o 
 -15   1  18      116.27      100.14     74.98 o 
 -13   1  18     2044.54     2076.64    123.20 o 
 -11   1  18     4847.65     5197.00    171.18 o 
  -9   1  18     7451.88     7493.76    190.34 o 
  -7   1  18     1799.25     1738.96     86.97 o 
  -5   1  18      536.61      458.70     69.62 o 
  -3   1  18     2407.67     2550.93    191.83 o 
  -1   1  18     5240.93     5520.69    287.50 o 
   1   1  18     6741.80     6924.78    328.42 o 
   3   1  18      522.31      493.02    242.96 o 
   5   1  18       59.57       11.24     58.80 o 
   7   1  18      981.64     1028.06    149.24 o 
   9   1  18     4477.38     4877.47    296.28 o 
  11   1  18     2307.95     2519.01    201.56 o 
  13   1  18      682.73      639.14    409.04 o 
  15   1  18        6.89       55.06     61.40 o 
  17   1  18      736.60      476.97    553.62 o 
 -22   2  18      547.09      490.64    106.61 o 
 -20   2  18        1.07       16.47     43.24 o 
 -18   2  18      913.50      894.30     95.32 o 
 -16   2  18     3328.17     3524.18    203.26 o 
 -14   2  18     7553.97     7509.03    586.72 o 
 -12   2  18      303.50      267.62    253.77 o 
 -10   2  18       94.14       98.73     46.22 o 
  -8   2  18     3768.10     3735.96    133.34 o 
  -6   2  18    13511.91    13062.50    301.91 o 
  -4   2  18     1748.63     1869.05    102.02 o 
  -2   2  18      308.06      297.22    132.03 o 
   0   2  18      374.40      324.81    172.82 o 
   2   2  18     3313.27     3522.77    193.14 o 
   4   2  18     3390.92     3666.77    268.53 o 
   6   2  18     1238.30     1306.48    130.80 o 
   8   2  18      652.68      768.86    148.48 o 
  10   2  18      121.94       90.56     84.36 o 
  12   2  18      921.68     1112.38    133.35 o 
  14   2  18      656.88      463.37    486.97 o 
  16   2  18      159.18      120.62    190.92 o 
 -19   3  18     2395.34     2429.84    132.87 o 
 -17   3  18      800.00      934.05    211.69 o 
 -15   3  18      117.13       61.12     74.75 o 
 -13   3  18     1779.83     1689.51    145.84 o 
 -11   3  18     4797.72     4700.55    295.62 o 
  -9   3  18      763.59      822.83    104.14 o 
  -7   3  18     1031.06      971.52     89.03 o 
  -5   3  18      497.99      330.52    167.02 o 
  -3   3  18     2841.82     2735.04    111.57 o 
  -1   3  18     4331.94     4303.82    143.87 o 
   1   3  18      406.82      325.31    199.41 o 
   3   3  18     2019.14     2069.36    126.32 o 
   5   3  18      144.75      117.38     71.05 o 
   7   3  18     3828.06     3995.68    207.26 o 
   9   3  18      626.51      510.21    343.42 o 
  11   3  18     1502.25     1508.13    148.73 o 
  13   3  18      162.60      103.77    146.33 o 
 -16   4  18     1565.46     1399.51    216.40 o 
 -14   4  18       37.45       59.13     59.55 o 
 -12   4  18     1074.50     1002.13    115.70 o 
 -10   4  18       31.38       56.08     71.13 o 
  -8   4  18      547.55      352.39    235.46 o 
  -6   4  18       28.88       34.89     63.95 o 
  -4   4  18     2168.99     2293.77    167.68 o 
  -2   4  18     1351.94     1200.64    123.48 o 
   0   4  18       61.92       17.24     89.14 o 
   2   4  18     1009.78      989.95     94.01 o 
   4   4  18      151.98      114.00     85.96 o 
   6   4  18     1358.26     1289.70    113.82 o 
   8   4  18      239.51      141.07     82.42 o 
  10   4  18      451.57      257.47    203.14 o 
 -13   5  18       96.46       81.32     71.92 o 
 -11   5  18       23.82       53.95     56.55 o 
  -9   5  18     1005.93      792.14    153.42 o 
  -7   5  18       79.84       31.42     60.47 o 
  -5   5  18      689.86      463.34    290.93 o 
  -3   5  18       73.50       89.75     79.93 o 
  -1   5  18       10.16       18.68     37.92 o 
   1   5  18     1324.94     1310.37    135.38 o 
   3   5  18        5.15       45.09     49.63 o 
   5   5  18       37.84        6.70     87.15 o 
   7   5  18      188.81      179.28    230.77 o 
 -21   1  19        3.01       22.43     36.23 o 
 -19   1  19      114.52      100.08     76.52 o 
 -17   1  19      106.93       44.17     76.84 o 
 -15   1  19       16.82       36.34     31.35 o 
 -13   1  19       81.20      101.40     85.98 o 
 -11   1  19      359.51      232.38    123.83 o 
  -9   1  19        2.52        3.03     37.75 o 
  -7   1  19     1393.89     1196.42    139.63 o 
  -5   1  19      252.78      126.99    104.67 o 
  -3   1  19      824.83      722.49    132.53 o 
  -1   1  19       68.97       87.61     66.69 o 
   1   1  19     3558.27     3537.68    227.36 o 
   3   1  19      446.75      411.14    238.00 o 
   5   1  19        6.70       28.44     37.54 o 
   7   1  19      492.99      476.49    371.81 o 
   9   1  19      671.23      609.64    380.94 o 
  11   1  19       52.13       35.85     72.45 o 
  13   1  19        9.98       -0.08     83.61 o 
  15   1  19      546.88      358.80    352.03 o 
 -20   2  19     1072.01     1128.76    156.02 o 
 -18   2  19      383.20      277.81    315.45 o 
 -16   2  19       16.80       31.10    123.36 o 
 -14   2  19      714.74      755.03    130.67 o 
 -12   2  19     2454.70     2545.52    239.66 o 
 -10   2  19      564.77      497.32    116.79 o 
  -8   2  19      242.64      208.77    119.44 o 
  -6   2  19      111.51       94.24     34.19 o 
  -4   2  19     1476.47     1424.76    119.42 o 
  -2   2  19      818.15      958.29    109.85 o 
   0   2  19      448.60      389.47    280.87 o 
   2   2  19      589.38      580.95    340.10 o 
   4   2  19        9.87      -11.34     70.52 o 
   6   2  19      426.48      423.53    290.07 o 
   8   2  19      317.94      293.70    225.20 o 
  10   2  19      626.76      432.79    423.40 o 
  12   2  19       13.64       24.24     92.47 o 
  14   2  19       30.36       18.33     74.20 o 
 -17   3  19      907.54      976.65    198.36 o 
 -15   3  19     1232.82     1303.86    167.26 o 
 -13   3  19      929.24      944.55    110.77 o 
 -11   3  19       29.86       58.45     50.04 o 
  -9   3  19     1149.91     1048.86    123.59 o 
  -7   3  19     1303.49     1545.95    111.54 o 
  -5   3  19     3471.47     3371.95    200.24 o 
  -3   3  19      169.26      195.81    102.00 o 
  -1   3  19        4.37       14.64     45.56 o 
   1   3  19       17.73       14.66     48.10 o 
   3   3  19      893.59     1014.80    132.50 o 
   5   3  19     1805.60     2061.01    153.87 o 
   7   3  19       78.80       66.35     75.15 o 
   9   3  19      152.24      150.49    186.33 o 
  11   3  19       99.30       78.67    110.03 o 
 -14   4  19      577.66      274.67    353.06 o 
 -12   4  19      483.94      312.33    306.94 o 
 -10   4  19     2465.72     2653.44    202.00 o 
  -8   4  19      634.98      670.15    100.67 o 
  -6   4  19      415.58      287.12    179.34 o 
  -4   4  19       19.33       27.16     36.73 o 
  -2   4  19     1322.30     1367.36    197.01 o 
   0   4  19     2343.22     2660.10    213.67 o 
   2   4  19      794.63      949.89    249.00 o 
   4   4  19        6.14       31.27     69.95 o 
   6   4  19      271.08      150.81    154.58 o 
   8   4  19     2394.69     2725.60    181.39 o 
  -9   5  19      287.77      140.60    340.01 o 
  -7   5  19     1525.95     1482.14    216.36 o 
  -5   5  19     2077.55     2465.41    198.13 o 
  -3   5  19      907.60     1008.96    127.12 o 
  -1   5  19      322.58      211.10    126.33 o 
   1   5  19      791.55      587.58    406.37 o 
 -20   0  20      427.61      596.39    185.82 o 
 -10   0  20     2243.50     2148.01    205.42 o 
  -8   0  20     6298.06     6893.03    501.53 o 
  -6   0  20     3586.91     3976.66    337.66 o 
  -4   0  20      117.34      125.45    176.93 o 
  -2   0  20       13.38       55.14     94.35 o 
   0   0  20      709.51      652.32    560.59 o 
   2   0  20     2966.24     2941.46    429.65 o 
   4   0  20     2317.22     2387.93    251.42 o 
   6   0  20     2266.88     2369.11    260.30 o 
   8   0  20     1518.11     1393.76    198.89 o 
  10   0  20     1108.49     1287.13    225.80 o 
  12   0  20     1073.14     1080.41    203.07 o 
 -19   1  20      553.29      369.02    488.46 o 
 -17   1  20       40.72       18.82     90.16 o 
 -15   1  20      658.94      668.26    128.32 o 
 -11   1  20     3797.89     3895.49    221.17 o 
  -9   1  20     2537.36     2560.86    176.84 o 
  -7   1  20        1.56        3.50     61.87 o 
  -5   1  20     1134.62     1169.28    120.21 o 
  -3   1  20     4024.94     4361.19    264.66 o 
  -1   1  20     5243.32     5683.84    314.98 o 
   1   1  20     1273.35     1408.17    181.90 o 
   3   1  20       67.43       50.97     64.79 o 
   5   1  20     1712.44     1697.66    162.80 o 
   7   1  20     2533.05     2726.88    195.34 o 
   9   1  20     1626.15     1734.23    172.83 o 
  11   1  20      668.80      710.13    232.10 o 
  13   1  20       29.48       47.59     76.15 o 
 -18   2  20     3478.78     3809.92    343.93 o 
 -16   2  20     1030.41     1164.56    173.80 o 
 -14   2  20     2010.59     2100.71    247.50 o 
 -12   2  20      145.54       99.57    163.60 o 
 -10   2  20     1078.04     1201.94    253.25 o 
  -8   2  20     1697.81     1700.41    119.01 o 
  -6   2  20     3571.75     3521.10    211.56 o 
  -4   2  20     2992.70     2796.00    193.23 o 
  -2   2  20        4.53       46.05     40.56 o 
   0   2  20     1461.08     1488.56    135.63 o 
   2   2  20     3280.89     3544.51    321.10 o 
   4   2  20     3073.09     3186.13    262.75 o 
   6   2  20      318.44      285.58    273.51 o 
   8   2  20     1226.50     1335.90    255.75 o 
  10   2  20      737.05      694.36    245.67 o 
 -15   3  20     2010.64     2010.02    342.63 o 
 -13   3  20     1414.08     1371.81    197.84 o 
 -11   3  20     1946.33     1862.36    380.52 o 
  -9   3  20       47.19       41.24     46.57 o 
  -7   3  20        7.75       32.45     77.73 o 
  -5   3  20     1821.77     1990.84    172.63 o 
  -3   3  20     1980.36     2170.69    176.39 o 
  -1   3  20      455.99      349.20    223.26 o 
   1   3  20      368.58      335.80    209.12 o 
   3   3  20       53.97       64.18     69.86 o 
   5   3  20      130.45      102.67     99.19 o 
   7   3  20     1391.96     1291.56    153.27 o 
   9   3  20     1779.88     1864.10    183.59 o 
 -12   4  20        1.72       36.85     72.13 o 
 -10   4  20      123.09       80.28     74.46 o 
  -8   4  20     2141.20     1922.57    124.11 o 
  -6   4  20      514.82      309.80    307.87 o 
  -4   4  20      106.24      126.86    109.51 o 
  -2   4  20        2.56       29.02     64.52 o 
   0   4  20      765.06      635.47    156.70 o 
   2   4  20      491.05      296.70    305.18 o 
   4   4  20      471.89      347.88    332.39 o 
  -9   1  21      537.01      731.54    254.29 o 
  -7   1  21      970.67      713.91    380.09 o 
  -5   1  21        2.21       29.28     55.68 o 
  -3   1  21      124.17      126.97    126.37 o 
  -1   1  21        1.92       50.28     73.70 o 
   1   1  21     1484.10     1460.61    138.78 o 
   3   1  21      278.79      305.31    243.90 o 
   5   1  21     1452.63     1678.13    180.82 o 
   7   1  21       36.48       70.54     71.04 o 
   9   1  21      125.11       92.83    153.28 o 
 -10   2  21       12.63       29.01     93.04 o 
  -8   2  21       83.37       87.81     93.30 o 
  -6   2  21      105.84       98.97     74.83 o 
  -4   2  21      115.34      123.50     83.79 o 
  -2   2  21      325.70      364.33    221.43 o 
   0   2  21      383.62      354.81    277.10 o 
   2   2  21        1.44        0.74     69.93 o 
   4   2  21       52.16       56.71    101.14 o 
   6   2  21      589.57      519.63    365.56 o 
   8   2  21     1112.85     1076.63    136.22 o 
  -9   3  21      826.23      687.60    694.40 o 
  -7   3  21      852.56     1276.16    242.27 o 
  -5   3  21     1161.39     1179.20    180.07 o 
  -3   3  21        1.43      -41.55    123.36 o 
  -1   3  21     1017.04      950.52    168.31 o 
   1   3  21      487.06      301.28    317.49 o 
   3   3  21      452.50      341.07    332.34 o 
   5   3  21     2094.92     2267.82    191.15 o 
  -4   4  21     2201.77     2372.77    292.45 o 
 -10   0  22      935.51     1159.07    172.49 o 
  -8   0  22     2211.87     2390.28    253.77 o 
  -6   0  22     3327.21     3034.24    297.41 o 
  -4   0  22     1477.29     1466.94    219.01 o 
  -2   0  22      415.33      373.20    338.97 o 
   0   0  22     4255.64     4838.32    434.62 o 
   2   0  22     1495.45     1529.14    208.56 o 
   4   0  22     3496.12     4187.04    319.89 o 
   6   0  22       37.26      130.67    143.22 o 
  -9   1  22      162.40      119.61     55.49 o 
  -7   1  22     1293.79     1290.82    121.16 o 
  -5   1  22     2580.89     2653.18    198.88 o 
  -3   1  22     3090.25     3321.37    236.58 o 
  -1   1  22     1405.03     1277.74    217.32 o 
   1   1  22       32.90       39.51     52.23 o 
   3   1  22      748.41      779.36    156.67 o 
   5   1  22     1302.70     1317.32    167.22 o 
   7   1  22     2177.97     2248.10    218.08 o 
 -10   2  22     4456.52     4586.64    411.10 o 
  -8   2  22     2188.61     1996.17    228.16 o 
  -6   2  22      110.74       96.96    126.23 o 
  -4   2  22      445.81      284.81    280.17 o 
  -2   2  22     1394.49     1459.24    135.60 o 
   0   2  22      477.65      254.48    258.26 o 
   2   2  22     2127.56     2265.33    346.92 o 
   4   2  22       83.46       83.46     66.99 o 
  -7   3  22       10.37      -46.00    125.97 o 
  -5   3  22     1136.38      976.13    590.64 o 
  -3   3  22      848.88      684.99    643.70 o 
  -1   3  22      242.30      214.83    225.02 o 
  -9   1  23      576.96      338.04    345.65 o 
  -7   1  23      138.79      131.11     98.89 o 
  -5   1  23      437.96      480.40    254.79 o 
  -3   1  23      295.59      160.61    161.18 o 
  -1   1  23       17.50       17.75     64.96 o 
   1   1  23      383.71      151.08    221.56 o 
                                                 
